# Supplementary material for: Conserved temperature requirements but contrasting responses to humidity across oviposition preferences in temperate grasshoppers
Source: Sci Rep. 2023 Nov 30;13:21131. doi: 10.1038/s41598-023-47789-z (PMC10689742; doi:10.1038/s41598-023-47789-z)
Supplement: Supplementary file 1 — Supplementary Information 1. [file 41598_2023_47789_MOESM1_ESM.csv]

each row represent one laid ootheca with all measured raw parameters
species	moisture_ordinal	moisture_categ	distance_from_heat_source	vertical_position	substrate	species_xerothermophility_index	temperature
Chorthippus albomarginatus	1	dry	8		bare ground	0.335506501	38.2624
Chorthippus albomarginatus	1	dry	8		bare ground	0.335506501	38.2624
Chorthippus albomarginatus	1	dry	13		bare ground	0.335506501	36.4754
Chorthippus albomarginatus	1	dry	18		bare ground	0.335506501	34.8934
Chorthippus albomarginatus	1	dry	20	-1	bare ground	0.335506501	34.318
Chorthippus albomarginatus	1	dry	20	-1	bare ground	0.335506501	34.318
Chorthippus albomarginatus	1	dry	22	-1	bare ground	0.335506501	33.7754
Chorthippus albomarginatus	1	dry	23	-1.5	bare ground	0.335506501	33.5164
Chorthippus albomarginatus	1	dry	25	-0.5	bare ground	0.335506501	33.023
Chorthippus albomarginatus	1	dry	25	-0.5	bare ground	0.335506501	33.023
Chorthippus albomarginatus	1	dry	40	-1	bare ground	0.335506501	30.368
Chorthippus albomarginatus	1	dry	42	-1	bare ground	0.335506501	30.1534
Chorthippus albomarginatus	2	slightly wet	5		bare ground	0.335506501	36.8205
Chorthippus albomarginatus	2	slightly wet	12	-1.5	tussocks	0.335506501	34.248
Chorthippus albomarginatus	2	slightly wet	13		bare ground	0.335506501	33.9141
Chorthippus albomarginatus	2	slightly wet	22	-1	bare ground	0.335506501	31.287
Chorthippus albomarginatus	2	slightly wet	23	-0.5	bare ground	0.335506501	31.0371
Chorthippus albomarginatus	2	slightly wet	27	-0.5	bare ground	0.335506501	30.1215
Chorthippus albomarginatus	2	slightly wet	27	-0.5	bare ground	0.335506501	30.1215
Chorthippus albomarginatus	2	slightly wet	30		bare ground	0.335506501	29.523
Chorthippus albomarginatus	3	wet	0	-0.5	bare ground	0.335506501	34.799
Chorthippus albomarginatus	3	wet	0	-0.5	bare ground	0.335506501	34.799
Chorthippus albomarginatus	3	wet	0	-1	bare ground	0.335506501	34.799
Chorthippus albomarginatus	3	wet	0	-1.5	bare ground	0.335506501	34.799
Chorthippus albomarginatus	3	wet	0	-1	bare ground	0.335506501	34.799
Chorthippus albomarginatus	3	wet	0	-1.5	bare ground	0.335506501	34.799
Chorthippus albomarginatus	3	wet	3	-1	bare ground	0.335506501	33.7544
Chorthippus albomarginatus	3	wet	5	-0.5	bare ground	0.335506501	33.093
Chorthippus albomarginatus	3	wet	5	-1	bare ground	0.335506501	33.093
Chorthippus albomarginatus	3	wet	5	-1	bare ground	0.335506501	33.093
Chorthippus albomarginatus	3	wet	5	-1	bare ground	0.335506501	33.093
Chorthippus albomarginatus	3	wet	5	-1	bare ground	0.335506501	33.093
Chorthippus albomarginatus	3	wet	5	-1	bare ground	0.335506501	33.093
Chorthippus albomarginatus	3	wet	5	-0.5	bare ground	0.335506501	33.093
Chorthippus albomarginatus	3	wet	5	-1	bare ground	0.335506501	33.093
Chorthippus albomarginatus	3	wet	5	-1.5	bare ground	0.335506501	33.093
Chorthippus albomarginatus	3	wet	5	-1.5	bare ground	0.335506501	33.093
Chorthippus albomarginatus	3	wet	5	-1	bare ground	0.335506501	33.093
Chorthippus albomarginatus	3	wet	5	-1.5	bare ground	0.335506501	33.093
Chorthippus albomarginatus	3	wet	5	-1.5	bare ground	0.335506501	33.093
Chorthippus albomarginatus	3	wet	5		bare ground	0.335506501	33.093
Chorthippus albomarginatus	3	wet	5		bare ground	0.335506501	33.093
Chorthippus albomarginatus	3	wet	8	-0.5	bare ground	0.335506501	32.1534
Chorthippus albomarginatus	3	wet	8	-1	bare ground	0.335506501	32.1534
Chorthippus albomarginatus	3	wet	8	-1.5	bare ground	0.335506501	32.1534
Chorthippus albomarginatus	3	wet	10	-1.5	bare ground	0.335506501	31.562
Chorthippus albomarginatus	4	soaked	0	0	bare ground	0.335506501	32.204
Chorthippus albomarginatus	4	soaked	0	-0.5	bare ground	0.335506501	32.204
Chorthippus albomarginatus	4	soaked	0	-1	bare ground	0.335506501	32.204
Chorthippus albomarginatus	4	soaked	0	-1	bare ground	0.335506501	32.204
Chorthippus albomarginatus	4	soaked	3	-0.5	bare ground	0.335506501	31.502
Chorthippus biguttulus	1	dry	0	-2	bare ground	0.517728628	41.548
Chorthippus biguttulus	1	dry	0	-2.5	bare ground	0.517728628	41.548
Chorthippus biguttulus	1	dry	5	-1.5	bare ground	0.517728628	39.433
Chorthippus biguttulus	1	dry	5	-2.5	bare ground	0.517728628	39.433
Chorthippus biguttulus	1	dry	7		bare ground	0.517728628	38.6444
Chorthippus biguttulus	1	dry	14		bare ground	0.517728628	36.1426
Chorthippus biguttulus	1	dry	14		bare ground	0.517728628	36.1426
Chorthippus biguttulus	1	dry	14		bare ground	0.517728628	36.1426
Chorthippus biguttulus	1	dry	14	-2	bare ground	0.517728628	36.1426
Chorthippus biguttulus	1	dry	17	-1.5	bare ground	0.517728628	35.1934
Chorthippus biguttulus	1	dry	18		bare ground	0.517728628	34.8934
Chorthippus biguttulus	1	dry	18		bare ground	0.517728628	34.8934
Chorthippus biguttulus	1	dry	18	-3.5	bare ground	0.517728628	34.8934
Chorthippus biguttulus	1	dry	22		bare ground	0.517728628	33.7754
Chorthippus biguttulus	1	dry	22		bare ground	0.517728628	33.7754
Chorthippus biguttulus	1	dry	22		bare ground	0.517728628	33.7754
Chorthippus biguttulus	1	dry	22	-1.5	bare ground	0.517728628	33.7754
Chorthippus biguttulus	1	dry	22	-2	bare ground	0.517728628	33.7754
Chorthippus biguttulus	1	dry	22	-1.5	bare ground	0.517728628	33.7754
Chorthippus biguttulus	1	dry	23	-1	bare ground	0.517728628	33.5164
Chorthippus biguttulus	1	dry	23	-1.5	bare ground	0.517728628	33.5164
Chorthippus biguttulus	1	dry	24	-1.5	bare ground	0.517728628	33.2656
Chorthippus biguttulus	1	dry	26	-2.5	bare ground	0.517728628	32.7886
Chorthippus biguttulus	1	dry	27	-1.5	bare ground	0.517728628	32.5624
Chorthippus biguttulus	1	dry	27	-1.5	bare ground	0.517728628	32.5624
Chorthippus biguttulus	1	dry	27	-1.5	bare ground	0.517728628	32.5624
Chorthippus biguttulus	1	dry	27	-1.5	bare ground	0.517728628	32.5624
Chorthippus biguttulus	1	dry	27		bare ground	0.517728628	32.5624
Chorthippus biguttulus	1	dry	27		bare ground	0.517728628	32.5624
Chorthippus biguttulus	1	dry	28	-1.5	bare ground	0.517728628	32.3444
Chorthippus biguttulus	1	dry	28	-3	bare ground	0.517728628	32.3444
Chorthippus biguttulus	1	dry	28	-3.5	bare ground	0.517728628	32.3444
Chorthippus biguttulus	1	dry	30	-1	bare ground	0.517728628	31.933
Chorthippus biguttulus	1	dry	30	-1	bare ground	0.517728628	31.933
Chorthippus biguttulus	1	dry	30	-1	bare ground	0.517728628	31.933
Chorthippus biguttulus	1	dry	30	-1.5	bare ground	0.517728628	31.933
Chorthippus biguttulus	1	dry	30	-3.5	bare ground	0.517728628	31.933
Chorthippus biguttulus	1	dry	30		bare ground	0.517728628	31.933
Chorthippus biguttulus	1	dry	30		bare ground	0.517728628	31.933
Chorthippus biguttulus	1	dry	32		bare ground	0.517728628	31.5544
Chorthippus biguttulus	1	dry	32		bare ground	0.517728628	31.5544
Chorthippus biguttulus	1	dry	32		bare ground	0.517728628	31.5544
Chorthippus biguttulus	1	dry	33	-3	bare ground	0.517728628	31.3774
Chorthippus biguttulus	1	dry	34		bare ground	0.517728628	31.2086
Chorthippus biguttulus	1	dry	34		bare ground	0.517728628	31.2086
Chorthippus biguttulus	1	dry	34		bare ground	0.517728628	31.2086
Chorthippus biguttulus	1	dry	34		bare ground	0.517728628	31.2086
Chorthippus biguttulus	1	dry	35	-2	bare ground	0.517728628	31.048
Chorthippus biguttulus	1	dry	35	-2	bare ground	0.517728628	31.048
Chorthippus biguttulus	1	dry	37		bare ground	0.517728628	30.7514
Chorthippus biguttulus	1	dry	43		bare ground	0.517728628	30.0584
Chorthippus biguttulus	1	dry	43		bare ground	0.517728628	30.0584
Chorthippus biguttulus	1	dry	46	-1.5	bare ground	0.517728628	29.8226
Chorthippus biguttulus	1	dry	46	-1.5	bare ground	0.517728628	29.8226
Chorthippus biguttulus	1	dry	50	-2.5	bare ground	0.517728628	29.623
Chorthippus biguttulus	2	slightly wet	3	-1	bare ground	0.517728628	37.6311
Chorthippus biguttulus	2	slightly wet	3	-1	bare ground	0.517728628	37.6311
Chorthippus biguttulus	2	slightly wet	13		bare ground	0.517728628	33.9141
Chorthippus biguttulus	2	slightly wet	14		bare ground	0.517728628	33.5886
Chorthippus biguttulus	2	slightly wet	15		bare ground	0.517728628	33.2715
Chorthippus biguttulus	2	slightly wet	15		bare ground	0.517728628	33.2715
Chorthippus biguttulus	2	slightly wet	15		bare ground	0.517728628	33.2715
Chorthippus biguttulus	2	slightly wet	15		bare ground	0.517728628	33.2715
Chorthippus biguttulus	2	slightly wet	15		bare ground	0.517728628	33.2715
Chorthippus biguttulus	2	slightly wet	16		bare ground	0.517728628	32.9628
Chorthippus biguttulus	2	slightly wet	16		bare ground	0.517728628	32.9628
Chorthippus biguttulus	2	slightly wet	18		bare ground	0.517728628	32.3706
Chorthippus biguttulus	2	slightly wet	18		bare ground	0.517728628	32.3706
Chorthippus biguttulus	2	slightly wet	24		bare ground	0.517728628	30.7956
Chorthippus biguttulus	2	slightly wet	24		bare ground	0.517728628	30.7956
Chorthippus biguttulus	2	slightly wet	24		bare ground	0.517728628	30.7956
Chorthippus biguttulus	2	slightly wet	24		bare ground	0.517728628	30.7956
Chorthippus biguttulus	2	slightly wet	25	-0.5	bare ground	0.517728628	30.5625
Chorthippus biguttulus	2	slightly wet	25	-0.5	bare ground	0.517728628	30.5625
Chorthippus biguttulus	2	slightly wet	25	-1	bare ground	0.517728628	30.5625
Chorthippus biguttulus	2	slightly wet	25	-1.5	bare ground	0.517728628	30.5625
Chorthippus biguttulus	2	slightly wet	25	-0.5	bare ground	0.517728628	30.5625
Chorthippus biguttulus	2	slightly wet	25	-0.5	bare ground	0.517728628	30.5625
Chorthippus biguttulus	2	slightly wet	25	-1	bare ground	0.517728628	30.5625
Chorthippus biguttulus	2	slightly wet	25	-1.5	bare ground	0.517728628	30.5625
Chorthippus biguttulus	2	slightly wet	28	-1	bare ground	0.517728628	29.9136
Chorthippus biguttulus	2	slightly wet	28	-1	bare ground	0.517728628	29.9136
Chorthippus biguttulus	2	slightly wet	28	-0.5	bare ground	0.517728628	29.9136
Chorthippus biguttulus	2	slightly wet	28	-1	bare ground	0.517728628	29.9136
Chorthippus biguttulus	2	slightly wet	28	-1.5	bare ground	0.517728628	29.9136
Chorthippus biguttulus	2	slightly wet	28	-1.5	bare ground	0.517728628	29.9136
Chorthippus biguttulus	2	slightly wet	30	-2.5	bare ground	0.517728628	29.523
Chorthippus biguttulus	2	slightly wet	30	-2.5	bare ground	0.517728628	29.523
Chorthippus biguttulus	2	slightly wet	33	-2	bare ground	0.517728628	29.0001
Chorthippus biguttulus	2	slightly wet	42		bare ground	0.517728628	27.885
Chorthippus biguttulus	2	slightly wet	42		bare ground	0.517728628	27.885
Chorthippus biguttulus	2	slightly wet	45	-1	bare ground	0.517728628	27.6645
Chorthippus biguttulus	2	slightly wet	45	-2	bare ground	0.517728628	27.6645
Chorthippus biguttulus	2	slightly wet	47	-1.5	bare ground	0.517728628	27.5595
Chorthippus biguttulus	2	slightly wet	47	-1.5	bare ground	0.517728628	27.5595
Chorthippus biguttulus	2	slightly wet	48		bare ground	0.517728628	27.5196
Chorthippus biguttulus	2	slightly wet	48		bare ground	0.517728628	27.5196
Chorthippus biguttulus	3	wet	0	-0.5	bare ground	0.517728628	34.799
Chorthippus biguttulus	3	wet	10	-1.5	bare ground	0.517728628	31.562
Chorthippus biguttulus	3	wet	11		bare ground	0.517728628	31.2768
Chorthippus biguttulus	3	wet	20	-1	bare ground	0.517728628	29.025
Chorthippus biguttulus	3	wet	23	-1	bare ground	0.517728628	28.4004
Chorthippus biguttulus	3	wet	23		bare ground	0.517728628	28.4004
Chorthippus biguttulus	3	wet	25	-1.5	bare ground	0.517728628	28.019
Chorthippus biguttulus	3	wet	25	-1.5	bare ground	0.517728628	28.019
Chorthippus biguttulus	3	wet	25		bare ground	0.517728628	28.019
Chorthippus biguttulus	3	wet	26	-2	bare ground	0.517728628	27.8388
Chorthippus biguttulus	3	wet	37	-1	bare ground	0.517728628	26.3186
Chorthippus biguttulus	4	soaked	0	-0.5	bare ground	0.517728628	32.204
Chorthippus biguttulus	4	soaked	0	-1.5	bare ground	0.517728628	32.204
Chorthippus biguttulus	4	soaked	0	-1.5	bare ground	0.517728628	32.204
Chorthippus biguttulus	4	soaked	0	-1.5	bare ground	0.517728628	32.204
Chorthippus biguttulus	4	soaked	0	-1	bare ground	0.517728628	32.204
Chorthippus biguttulus	4	soaked	0	-1	bare ground	0.517728628	32.204
Chorthippus biguttulus	4	soaked	0	-1	bare ground	0.517728628	32.204
Chorthippus biguttulus	4	soaked	0	-1	bare ground	0.517728628	32.204
Chorthippus biguttulus	4	soaked	0	-1	bare ground	0.517728628	32.204
Chorthippus biguttulus	4	soaked			bare ground	0.517728628	32.204
Chorthippus biguttulus	4	soaked			bare ground	0.517728628	32.204
Chorthippus biguttulus	4	soaked	3	-0.5	bare ground	0.517728628	31.502
Chorthippus biguttulus	4	soaked	3	-1	bare ground	0.517728628	31.502
Chorthippus biguttulus	4	soaked	3	-1.5	bare ground	0.517728628	31.502
Chorthippus biguttulus	4	soaked	3	-1.5	bare ground	0.517728628	31.502
Chorthippus biguttulus	4	soaked	3	-1.5	bare ground	0.517728628	31.502
Chorthippus biguttulus	4	soaked	3	-1.5	bare ground	0.517728628	31.502
Chorthippus biguttulus	4	soaked	3	-1.5	bare ground	0.517728628	31.502
Chorthippus biguttulus	4	soaked	3	-1.5	bare ground	0.517728628	31.502
Chorthippus biguttulus	4	soaked	3	-1.5	bare ground	0.517728628	31.502
Chorthippus biguttulus	4	soaked	3	-1.5	bare ground	0.517728628	31.502
Chorthippus biguttulus	4	soaked	3	-2.5	bare ground	0.517728628	31.502
Chorthippus biguttulus	4	soaked	3	-1	bare ground	0.517728628	31.502
Chorthippus biguttulus	4	soaked	3	-1.5	bare ground	0.517728628	31.502
Chorthippus biguttulus	4	soaked	3	-1.5	bare ground	0.517728628	31.502
Chorthippus biguttulus	4	soaked	3	-1.5	bare ground	0.517728628	31.502
Chorthippus biguttulus	4	soaked	3	-1.5	bare ground	0.517728628	31.502
Chorthippus biguttulus	4	soaked	6	-1	bare ground	0.517728628	30.8414
Chorthippus biguttulus	4	soaked	6	-1.5	bare ground	0.517728628	30.8414
Chorthippus biguttulus	4	soaked	6	-1.5	bare ground	0.517728628	30.8414
Chorthippus biguttulus	4	soaked	6	-1.5	bare ground	0.517728628	30.8414
Chorthippus biguttulus	4	soaked	8	-0.5	bare ground	0.517728628	30.424
Chorthippus biguttulus	4	soaked	8	-1	bare ground	0.517728628	30.424
Chorthippus biguttulus	4	soaked	8	-1.5	bare ground	0.517728628	30.424
Chorthippus biguttulus	4	soaked	8	-1.5	bare ground	0.517728628	30.424
Chorthippus biguttulus	4	soaked	8	-2	bare ground	0.517728628	30.424
Chorthippus biguttulus	4	soaked	8	-2	bare ground	0.517728628	30.424
Chorthippus biguttulus	4	soaked	13		bare ground	0.517728628	29.461
Chorthippus biguttulus	4	soaked	15		bare ground	0.517728628	29.108
Chorthippus biguttulus	4	soaked	16	-0.5	bare ground	0.517728628	28.9384
Chorthippus biguttulus	4	soaked	16	-0.5	bare ground	0.517728628	28.9384
Chorthippus biguttulus	4	soaked	17	-1	bare ground	0.517728628	28.7734
Chorthippus biguttulus	4	soaked	17	-1	bare ground	0.517728628	28.7734
Chorthippus biguttulus	4	soaked	18	-1	bare ground	0.517728628	28.613
Chorthippus biguttulus	4	soaked	22	-1	bare ground	0.517728628	28.0174
Chorthippus biguttulus	4	soaked	22	-1	bare ground	0.517728628	28.0174
Chorthippus biguttulus	4	soaked	24	-1	bare ground	0.517728628	27.7472
Chorthippus biguttulus	4	soaked	26	-1	bare ground	0.517728628	27.4954
Chorthippus biguttulus	4	soaked	31		bare ground	0.517728628	26.9464
Chorthippus biguttulus	4	soaked	45	-1.5	bare ground	0.517728628	26.021
Chorthippus biguttulus	4	soaked	45	-1.5	bare ground	0.517728628	26.021
Chorthippus biguttulus	4	soaked	45	-1.5	bare ground	0.517728628	26.021
Chorthippus dorsatus	1	dry	12	0	tussocks	0.375376027	36.8164
Chorthippus dorsatus	1	dry	12	1	tussocks	0.375376027	36.8164
Chorthippus dorsatus	1	dry	12	0.5	tussocks	0.375376027	36.8164
Chorthippus dorsatus	1	dry	12	0	tussocks	0.375376027	36.8164
Chorthippus dorsatus	1	dry	12	0	tussocks	0.375376027	36.8164
Chorthippus dorsatus	1	dry	12	-0.5	tussocks	0.375376027	36.8164
Chorthippus dorsatus	1	dry	35	0	tussocks	0.375376027	31.048
Chorthippus dorsatus	1	dry	35	0.5	tussocks	0.375376027	31.048
Chorthippus dorsatus	1	dry	35	0	tussocks	0.375376027	31.048
Chorthippus dorsatus	1	dry	35	0	tussocks	0.375376027	31.048
Chorthippus dorsatus	1	dry	35	-0.5	tussocks	0.375376027	31.048
Chorthippus dorsatus	1	dry	35	-0.5	tussocks	0.375376027	31.048
Chorthippus dorsatus	1	dry	35	0.5	tussocks	0.375376027	31.048
Chorthippus dorsatus	1	dry	35	0.5	tussocks	0.375376027	31.048
Chorthippus dorsatus	2	slightly wet	12	-0.5	tussocks	0.375376027	34.248
Chorthippus dorsatus	2	slightly wet	12	0	tussocks	0.375376027	34.248
Chorthippus dorsatus	2	slightly wet	12	0	tussocks	0.375376027	34.248
Chorthippus dorsatus	2	slightly wet	12	0	tussocks	0.375376027	34.248
Chorthippus dorsatus	2	slightly wet	12	-0.5	tussocks	0.375376027	34.248
Chorthippus dorsatus	2	slightly wet	12	-0.5	tussocks	0.375376027	34.248
Chorthippus dorsatus	2	slightly wet	12	-0.5	tussocks	0.375376027	34.248
Chorthippus dorsatus	2	slightly wet	12	-0.5	tussocks	0.375376027	34.248
Chorthippus dorsatus	2	slightly wet	12	-1	tussocks	0.375376027	34.248
Chorthippus dorsatus	2	slightly wet	12	0	tussocks	0.375376027	34.248
Chorthippus dorsatus	2	slightly wet	12	0.5	tussocks	0.375376027	34.248
Chorthippus dorsatus	2	slightly wet	12	-1	tussocks	0.375376027	34.248
Chorthippus dorsatus	2	slightly wet	12	-1	tussocks	0.375376027	34.248
Chorthippus dorsatus	2	slightly wet	12	-0.5	tussocks	0.375376027	34.248
Chorthippus dorsatus	2	slightly wet	12	0	tussocks	0.375376027	34.248
Chorthippus dorsatus	2	slightly wet	12	0	tussocks	0.375376027	34.248
Chorthippus dorsatus	2	slightly wet	12	0	tussocks	0.375376027	34.248
Chorthippus dorsatus	2	slightly wet	12	0.5	tussocks	0.375376027	34.248
Chorthippus dorsatus	2	slightly wet	12	0.5	tussocks	0.375376027	34.248
Chorthippus dorsatus	2	slightly wet	12	0	tussocks	0.375376027	34.248
Chorthippus dorsatus	2	slightly wet	12	0	tussocks	0.375376027	34.248
Chorthippus dorsatus	2	slightly wet	12	0	tussocks	0.375376027	34.248
Chorthippus dorsatus	2	slightly wet	12	0	tussocks	0.375376027	34.248
Chorthippus dorsatus	2	slightly wet	12	-0.5	tussocks	0.375376027	34.248
Chorthippus dorsatus	2	slightly wet	12	-0.5	tussocks	0.375376027	34.248
Chorthippus dorsatus	2	slightly wet	12	-0.5	tussocks	0.375376027	34.248
Chorthippus dorsatus	2	slightly wet	35	-0.5	tussocks	0.375376027	28.6935
Chorthippus dorsatus	2	slightly wet	35	0	tussocks	0.375376027	28.6935
Chorthippus dorsatus	2	slightly wet	35	0	tussocks	0.375376027	28.6935
Chorthippus dorsatus	2	slightly wet	35	-0.5	tussocks	0.375376027	28.6935
Chorthippus dorsatus	2	slightly wet	35	-0.5	tussocks	0.375376027	28.6935
Chorthippus dorsatus	2	slightly wet	35	0.5	tussocks	0.375376027	28.6935
Chorthippus dorsatus	2	slightly wet	35	0.5	tussocks	0.375376027	28.6935
Chorthippus dorsatus	3	wet	12	0	tussocks	0.375376027	30.9986
Chorthippus dorsatus	3	wet	12	0	tussocks	0.375376027	30.9986
Chorthippus dorsatus	3	wet	12	1	tussocks	0.375376027	30.9986
Chorthippus dorsatus	3	wet	12	1	tussocks	0.375376027	30.9986
Chorthippus dorsatus	3	wet	12	0.5	tussocks	0.375376027	30.9986
Chorthippus dorsatus	3	wet	12	0.5	tussocks	0.375376027	30.9986
Chorthippus dorsatus	3	wet	12	0	tussocks	0.375376027	30.9986
Chorthippus dorsatus	3	wet	12	0	tussocks	0.375376027	30.9986
Chorthippus dorsatus	3	wet	12	-0.5	tussocks	0.375376027	30.9986
Chorthippus dorsatus	3	wet	12	-0.5	tussocks	0.375376027	30.9986
Chorthippus dorsatus	3	wet	12	1	tussocks	0.375376027	30.9986
Chorthippus dorsatus	3	wet	12	1	tussocks	0.375376027	30.9986
Chorthippus dorsatus	3	wet	12	0.5	tussocks	0.375376027	30.9986
Chorthippus dorsatus	3	wet	12	0.5	tussocks	0.375376027	30.9986
Chorthippus dorsatus	3	wet	12	1.5	tussocks	0.375376027	30.9986
Chorthippus dorsatus	3	wet	12	1	tussocks	0.375376027	30.9986
Chorthippus dorsatus	3	wet	12	1	tussocks	0.375376027	30.9986
Chorthippus dorsatus	3	wet	12	0.5	tussocks	0.375376027	30.9986
Chorthippus dorsatus	3	wet	12	0.5	tussocks	0.375376027	30.9986
Chorthippus dorsatus	3	wet	12	1	tussocks	0.375376027	30.9986
Chorthippus dorsatus	3	wet	12	0.5	tussocks	0.375376027	30.9986
Chorthippus dorsatus	3	wet	12	0.5	tussocks	0.375376027	30.9986
Chorthippus dorsatus	3	wet	12	1	tussocks	0.375376027	30.9986
Chorthippus dorsatus	3	wet	12	1	tussocks	0.375376027	30.9986
Chorthippus dorsatus	3	wet	12	0.5	tussocks	0.375376027	30.9986
Chorthippus dorsatus	3	wet	12	-1	tussocks	0.375376027	30.9986
Chorthippus dorsatus	3	wet	12	1	tussocks	0.375376027	30.9986
Chorthippus dorsatus	3	wet	12	0.5	tussocks	0.375376027	30.9986
Chorthippus dorsatus	3	wet	12	0.5	tussocks	0.375376027	30.9986
Chorthippus dorsatus	3	wet	12	0.5	tussocks	0.375376027	30.9986
Chorthippus dorsatus	3	wet	12	0.5	tussocks	0.375376027	30.9986
Chorthippus dorsatus	3	wet	12	0.5	tussocks	0.375376027	30.9986
Chorthippus dorsatus	3	wet	12	0.5	tussocks	0.375376027	30.9986
Chorthippus dorsatus	3	wet	12	0	tussocks	0.375376027	30.9986
Chorthippus dorsatus	3	wet	12	0	tussocks	0.375376027	30.9986
Chorthippus dorsatus	3	wet	12	0	tussocks	0.375376027	30.9986
Chorthippus dorsatus	3	wet	12	0	tussocks	0.375376027	30.9986
Chorthippus dorsatus	3	wet	12	0.5	tussocks	0.375376027	30.9986
Chorthippus dorsatus	3	wet	12	0.5	tussocks	0.375376027	30.9986
Chorthippus dorsatus	3	wet	12	0.5	tussocks	0.375376027	30.9986
Chorthippus dorsatus	3	wet	12	0.5	tussocks	0.375376027	30.9986
Chorthippus dorsatus	3	wet	12		tussocks	0.375376027	30.9986
Chorthippus dorsatus	3	wet	12		tussocks	0.375376027	30.9986
Chorthippus dorsatus	3	wet	12		tussocks	0.375376027	30.9986
Chorthippus dorsatus	3	wet	12		tussocks	0.375376027	30.9986
Chorthippus dorsatus	3	wet	12		tussocks	0.375376027	30.9986
Chorthippus dorsatus	3	wet	12		tussocks	0.375376027	30.9986
Chorthippus dorsatus	3	wet	12		tussocks	0.375376027	30.9986
Chorthippus dorsatus	3	wet	12		tussocks	0.375376027	30.9986
Chorthippus dorsatus	3	wet	12		tussocks	0.375376027	30.9986
Chorthippus dorsatus	3	wet	12		tussocks	0.375376027	30.9986
Chorthippus dorsatus	3	wet	35	1.5	tussocks	0.375376027	26.532
Chorthippus dorsatus	4	soaked	12	0.5	tussocks	0.375376027	29.6444
Chorthippus dorsatus	4	soaked	12	0.5	tussocks	0.375376027	29.6444
Chorthippus dorsatus	4	soaked	12	0.5	tussocks	0.375376027	29.6444
Chorthippus dorsatus	4	soaked	12	0	tussocks	0.375376027	29.6444
Chorthippus dorsatus	4	soaked	12	1	tussocks	0.375376027	29.6444
Chorthippus dorsatus	4	soaked	12	0.5	tussocks	0.375376027	29.6444
Chorthippus dorsatus	4	soaked	12	0.5	tussocks	0.375376027	29.6444
Chorthippus dorsatus	4	soaked	12	0	tussocks	0.375376027	29.6444
Chorthippus dorsatus	4	soaked	12		tussocks	0.375376027	29.6444
Chorthippus dorsatus	4	soaked	12	1.5	tussocks	0.375376027	29.6444
Chorthippus dorsatus	4	soaked	12	0.5	tussocks	0.375376027	29.6444
Chorthippus dorsatus	4	soaked	12	0.5	tussocks	0.375376027	29.6444
Chorthippus dorsatus	4	soaked	12	0	tussocks	0.375376027	29.6444
Chorthippus dorsatus	4	soaked	12	0	tussocks	0.375376027	29.6444
Chorthippus dorsatus	4	soaked	12	0.5	tussocks	0.375376027	29.6444
Chorthippus dorsatus	4	soaked	12	0.5	tussocks	0.375376027	29.6444
Chorthippus dorsatus	4	soaked	12	0.5	tussocks	0.375376027	29.6444
Chorthippus dorsatus	4	soaked	12	0.5	tussocks	0.375376027	29.6444
Chorthippus dorsatus	4	soaked	12	0.5	tussocks	0.375376027	29.6444
Chorthippus dorsatus	4	soaked	12	0.5	tussocks	0.375376027	29.6444
Chorthippus dorsatus	4	soaked	12	0.5	tussocks	0.375376027	29.6444
Chorthippus dorsatus	4	soaked	12	0.5	tussocks	0.375376027	29.6444
Chorthippus dorsatus	4	soaked	12	0.5	tussocks	0.375376027	29.6444
Chorthippus dorsatus	4	soaked	12	0	tussocks	0.375376027	29.6444
Chorthippus dorsatus	4	soaked	12	0	tussocks	0.375376027	29.6444
Chorthippus dorsatus	4	soaked	12	1	tussocks	0.375376027	29.6444
Chorthippus dorsatus	4	soaked	12	1	tussocks	0.375376027	29.6444
Chorthippus dorsatus	4	soaked	12	0.5	tussocks	0.375376027	29.6444
Chorthippus dorsatus	4	soaked	12	0.5	tussocks	0.375376027	29.6444
Chorthippus dorsatus	4	soaked	12	0.5	tussocks	0.375376027	29.6444
Chorthippus dorsatus	4	soaked	12	0.5	tussocks	0.375376027	29.6444
Chorthippus dorsatus	4	soaked	12	0.5	tussocks	0.375376027	29.6444
Chorthippus dorsatus	4	soaked	12	0	tussocks	0.375376027	29.6444
Chorthippus dorsatus	4	soaked	12	0	tussocks	0.375376027	29.6444
Chorthippus dorsatus	4	soaked	12	0.5	tussocks	0.375376027	29.6444
Chorthippus dorsatus	4	soaked	35	2	tussocks	0.375376027	26.59
Chorthippus dorsatus	4	soaked	35	1	tussocks	0.375376027	26.59
Chorthippus dorsatus	4	soaked	35	0.5	tussocks	0.375376027	26.59
Chorthippus dorsatus	4	soaked	35		tussocks	0.375376027	26.59
Chorthippus dorsatus	4	soaked	35	1.5	tussocks	0.375376027	26.59
Chorthippus dorsatus	4	soaked	35	1	tussocks	0.375376027	26.59
Chorthippus dorsatus	4	soaked	35	1	tussocks	0.375376027	26.59
Chorthippus dorsatus	4	soaked	35	0.5	tussocks	0.375376027	26.59
Chorthippus dorsatus	4	soaked	35	0.5	tussocks	0.375376027	26.59
Chorthippus dorsatus	4	soaked	35	0.5	tussocks	0.375376027	26.59
Chorthippus dorsatus	4	soaked	35	0.5	tussocks	0.375376027	26.59
Chorthippus mollis	1	dry	12	-1	tussocks	0.89914503	36.8164
Chorthippus mollis	1	dry	15		bare ground	0.89914503	35.818
Chorthippus mollis	1	dry	22		bare ground	0.89914503	33.7754
Chorthippus mollis	2	slightly wet	25	-0.5	bare ground	0.89914503	30.5625
Chorthippus mollis	2	slightly wet	25	-1.5	bare ground	0.89914503	30.5625
Chorthippus mollis	2	slightly wet	25	-1	bare ground	0.89914503	30.5625
Chorthippus mollis	2	slightly wet	28	-3	bare ground	0.89914503	29.9136
Chorthippus mollis	3	wet	3	-1	bare ground	0.89914503	33.7544
Chorthippus mollis	3	wet	8	-1.5	bare ground	0.89914503	32.1534
Chorthippus mollis	3	wet	12		tussocks	0.89914503	30.9986
Chorthippus mollis	3	wet	19	-3	bare ground	0.89914503	29.2472
Chorthippus mollis	3	wet	23	-1	bare ground	0.89914503	28.4004
Chorthippus mollis	3	wet	23	-1	bare ground	0.89914503	28.4004
Chorthippus mollis	3	wet	24	-1	bare ground	0.89914503	28.2062
Chorthippus mollis	3	wet	25	-1	bare ground	0.89914503	28.019
Chorthippus mollis	3	wet	26	-1	bare ground	0.89914503	27.8388
Chorthippus mollis	3	wet	26	-1.5	bare ground	0.89914503	27.8388
Chorthippus mollis	3	wet	30	-1.5	bare ground	0.89914503	27.188
Chorthippus mollis	4	soaked	0	-1.5	bare ground	0.89914503	32.204
Chorthippus mollis	4	soaked	0	-1.5	bare ground	0.89914503	32.204
Chorthippus mollis	4	soaked	0	-1.5	bare ground	0.89914503	32.204
Chorthippus mollis	4	soaked	0	-2	bare ground	0.89914503	32.204
Chorthippus mollis	4	soaked	0	-2	bare ground	0.89914503	32.204
Chorthippus mollis	4	soaked	3	-1	bare ground	0.89914503	31.502
Chorthippus mollis	4	soaked	3	-1.5	bare ground	0.89914503	31.502
Chorthippus mollis	4	soaked	3	-1.5	bare ground	0.89914503	31.502
Chorthippus mollis	4	soaked	3	-2	bare ground	0.89914503	31.502
Chorthippus mollis	4	soaked	3	-2	bare ground	0.89914503	31.502
Chorthippus mollis	4	soaked	3	-2.5	bare ground	0.89914503	31.502
Chorthippus mollis	4	soaked	3	-2	bare ground	0.89914503	31.502
Chorthippus mollis	4	soaked	8		bare ground	0.89914503	30.424
Chorthippus mollis	4	soaked	18	-1	bare ground	0.89914503	28.613
Chorthippus mollis	4	soaked	18		bare ground	0.89914503	28.613
Chorthippus mollis	4	soaked	20	-1.5	bare ground	0.89914503	28.306
Chorthippus mollis	4	soaked	21	-0.5	bare ground	0.89914503	28.1594
Chorthippus mollis	4	soaked	22	-2	bare ground	0.89914503	28.0174
Chorthippus mollis	4	soaked	22	-2.5	bare ground	0.89914503	28.0174
Chorthippus mollis	4	soaked	25	-0.5	bare ground	0.89914503	27.619
Chorthippus mollis	4	soaked	26	-1.5	bare ground	0.89914503	27.4954
Chorthippus mollis	4	soaked	26	-2	bare ground	0.89914503	27.4954
Chorthippus mollis	4	soaked	26	-2	bare ground	0.89914503	27.4954
Chorthippus mollis	4	soaked	28	-1	bare ground	0.89914503	27.262
Chorthippus mollis	4	soaked	28	-1	bare ground	0.89914503	27.262
Chorthippus mollis	4	soaked	28	-1.5	bare ground	0.89914503	27.262
Chorthippus mollis	4	soaked	30	-1	bare ground	0.89914503	27.047
Chorthippus mollis	4	soaked	37		bare ground	0.89914503	26.4394
Chorthippus mollis	4	soaked	43	-2	bare ground	0.89914503	26.098
Chorthippus mollis	4	soaked	43	-2.5	bare ground	0.89914503	26.098
Chorthippus mollis	4	soaked	45	-1	bare ground	0.89914503	26.021
Chorthippus mollis	4	soaked	45	-1	bare ground	0.89914503	26.021
Chorthippus mollis	4	soaked	45	-1.5	bare ground	0.89914503	26.021
Chorthippus mollis	4	soaked	45	-2	bare ground	0.89914503	26.021
Chorthippus mollis	4	soaked	48	-1.5	bare ground	0.89914503	25.94
Chorthippus mollis	4	soaked	48	-1.5	bare ground	0.89914503	25.94
Chorthippus vagans	1	dry	0		bare ground	0.960063629	41.548
Chorthippus vagans	1	dry	5	-2.5	bare ground	0.960063629	39.433
Chorthippus vagans	1	dry	5		bare ground	0.960063629	39.433
Chorthippus vagans	1	dry	5		bare ground	0.960063629	39.433
Chorthippus vagans	1	dry	5		bare ground	0.960063629	39.433
Chorthippus vagans	1	dry	7		bare ground	0.960063629	38.6444
Chorthippus vagans	1	dry	7		bare ground	0.960063629	38.6444
Chorthippus vagans	1	dry	7		bare ground	0.960063629	38.6444
Chorthippus vagans	1	dry	15	-3	bare ground	0.960063629	35.818
Chorthippus vagans	1	dry	15	-3	bare ground	0.960063629	35.818
Chorthippus vagans	1	dry	15		bare ground	0.960063629	35.818
Chorthippus vagans	1	dry	20	-2	bare ground	0.960063629	34.318
Chorthippus vagans	1	dry	20	-2	bare ground	0.960063629	34.318
Chorthippus vagans	1	dry	20	-2	bare ground	0.960063629	34.318
Chorthippus vagans	1	dry	20	-2.5	bare ground	0.960063629	34.318
Chorthippus vagans	1	dry	20	-2.5	bare ground	0.960063629	34.318
Chorthippus vagans	1	dry	20	-3	bare ground	0.960063629	34.318
Chorthippus vagans	1	dry	20	-2.5	bare ground	0.960063629	34.318
Chorthippus vagans	1	dry	22	-2	bare ground	0.960063629	33.7754
Chorthippus vagans	1	dry	23	-2.5	bare ground	0.960063629	33.5164
Chorthippus vagans	1	dry	25	-1	bare ground	0.960063629	33.023
Chorthippus vagans	1	dry	25	-1	bare ground	0.960063629	33.023
Chorthippus vagans	1	dry	30	-1.5	bare ground	0.960063629	31.933
Chorthippus vagans	1	dry	30	-1.5	bare ground	0.960063629	31.933
Chorthippus vagans	1	dry	30	-2	bare ground	0.960063629	31.933
Chorthippus vagans	1	dry	33	-1	bare ground	0.960063629	31.3774
Chorthippus vagans	1	dry	33	-1.5	bare ground	0.960063629	31.3774
Chorthippus vagans	1	dry	33	-1.5	bare ground	0.960063629	31.3774
Chorthippus vagans	1	dry	40		bare ground	0.960063629	30.368
Chorthippus vagans	1	dry	40		bare ground	0.960063629	30.368
Chorthippus vagans	1	dry	40		bare ground	0.960063629	30.368
Chorthippus vagans	1	dry	45		bare ground	0.960063629	29.893
Chorthippus vagans	2	slightly wet	12		bare ground	0.960063629	34.248
Chorthippus vagans	2	slightly wet	12		bare ground	0.960063629	34.248
Chorthippus vagans	2	slightly wet	12		bare ground	0.960063629	34.248
Chorthippus vagans	2	slightly wet	12		bare ground	0.960063629	34.248
Chorthippus vagans	2	slightly wet	15	-1.5	bare ground	0.960063629	33.2715
Chorthippus vagans	2	slightly wet	15	-2.5	bare ground	0.960063629	33.2715
Chorthippus vagans	2	slightly wet	15	-2.5	bare ground	0.960063629	33.2715
Chorthippus vagans	2	slightly wet	15	-2.5	bare ground	0.960063629	33.2715
Chorthippus vagans	2	slightly wet	15	-3	bare ground	0.960063629	33.2715
Chorthippus vagans	2	slightly wet	15		bare ground	0.960063629	33.2715
Chorthippus vagans	2	slightly wet	15		bare ground	0.960063629	33.2715
Chorthippus vagans	2	slightly wet	15		bare ground	0.960063629	33.2715
Chorthippus vagans	2	slightly wet	15		bare ground	0.960063629	33.2715
Chorthippus vagans	2	slightly wet	15		bare ground	0.960063629	33.2715
Chorthippus vagans	2	slightly wet	18	-3	bare ground	0.960063629	32.3706
Chorthippus vagans	2	slightly wet	18	-4	bare ground	0.960063629	32.3706
Chorthippus vagans	2	slightly wet	20	-1	bare ground	0.960063629	31.812
Chorthippus vagans	2	slightly wet	20	-1.5	bare ground	0.960063629	31.812
Chorthippus vagans	2	slightly wet	20	-1.5	bare ground	0.960063629	31.812
Chorthippus vagans	2	slightly wet	23	-1	bare ground	0.960063629	31.0371
Chorthippus vagans	2	slightly wet	23	-1	bare ground	0.960063629	31.0371
Chorthippus vagans	2	slightly wet	23	-1	bare ground	0.960063629	31.0371
Chorthippus vagans	2	slightly wet	23	-1.5	bare ground	0.960063629	31.0371
Chorthippus vagans	2	slightly wet	23	-1.5	bare ground	0.960063629	31.0371
Chorthippus vagans	2	slightly wet	23	-1	bare ground	0.960063629	31.0371
Chorthippus vagans	2	slightly wet	28	-1.5	bare ground	0.960063629	29.9136
Chorthippus vagans	2	slightly wet	28	-2	bare ground	0.960063629	29.9136
Chorthippus vagans	2	slightly wet	30	-2.5	bare ground	0.960063629	29.523
Chorthippus vagans	3	wet	0		bare ground	0.960063629	34.799
Chorthippus vagans	3	wet	0		bare ground	0.960063629	34.799
Chorthippus vagans	3	wet	0		bare ground	0.960063629	34.799
Chorthippus vagans	3	wet	5	-0.5	bare ground	0.960063629	33.093
Chorthippus vagans	3	wet	8		bare ground	0.960063629	32.1534
Chorthippus vagans	3	wet	10		bare ground	0.960063629	31.562
Chorthippus vagans	3	wet	12	-1.5	tussocks	0.960063629	30.9986
Chorthippus vagans	3	wet	12	-1.5	tussocks	0.960063629	30.9986
Chorthippus vagans	3	wet	12	-2	tussocks	0.960063629	30.9986
Chorthippus vagans	3	wet	12	-1	tussocks	0.960063629	30.9986
Chorthippus vagans	3	wet	12		tussocks	0.960063629	30.9986
Chorthippus vagans	3	wet	12		tussocks	0.960063629	30.9986
Chorthippus vagans	3	wet	12	-1	tussocks	0.960063629	30.9986
Chorthippus vagans	3	wet	12	-0.5	tussocks	0.960063629	30.9986
Chorthippus vagans	3	wet	12	-1.5	tussocks	0.960063629	30.9986
Chorthippus vagans	3	wet	12	-1	tussocks	0.960063629	30.9986
Chorthippus vagans	3	wet	17		bare ground	0.960063629	29.7126
Chorthippus vagans	3	wet	17		bare ground	0.960063629	29.7126
Chorthippus vagans	3	wet	20	-3.5	bare ground	0.960063629	29.025
Chorthippus vagans	3	wet	22	-0.5	bare ground	0.960063629	28.6016
Chorthippus vagans	3	wet	22	-2.5	bare ground	0.960063629	28.6016
Chorthippus vagans	3	wet	25	-1.5	bare ground	0.960063629	28.019
Chorthippus vagans	3	wet	35	1	tussocks	0.960063629	26.532
Chorthippus vagans	4	soaked	3	-0.5	bare ground	0.960063629	31.502
Chorthippus vagans	4	soaked	3	-1	bare ground	0.960063629	31.502
Chorthippus vagans	4	soaked	3	-1	bare ground	0.960063629	31.502
Chorthippus vagans	4	soaked	3	-1	bare ground	0.960063629	31.502
Chorthippus vagans	4	soaked	5	-0.5	bare ground	0.960063629	31.057
Chorthippus vagans	4	soaked	5	-0.5	bare ground	0.960063629	31.057
Chorthippus vagans	4	soaked	8	-0.5	bare ground	0.960063629	30.424
Chorthippus vagans	4	soaked	8	-1	bare ground	0.960063629	30.424
Chorthippus vagans	4	soaked	15	-1.5	bare ground	0.960063629	29.108
Euchorthippus pulvinatus	1	dry	10		bare ground	0.896397133	37.523
Euchorthippus pulvinatus	1	dry	10		bare ground	0.896397133	37.523
Euchorthippus pulvinatus	1	dry	10		bare ground	0.896397133	37.523
Euchorthippus pulvinatus	1	dry	10		bare ground	0.896397133	37.523
Euchorthippus pulvinatus	1	dry	10		bare ground	0.896397133	37.523
Euchorthippus pulvinatus	1	dry	10	-3	bare ground	0.896397133	37.523
Euchorthippus pulvinatus	1	dry	10	-3	bare ground	0.896397133	37.523
Euchorthippus pulvinatus	1	dry	12		bare ground	0.896397133	36.8164
Euchorthippus pulvinatus	1	dry	12		bare ground	0.896397133	36.8164
Euchorthippus pulvinatus	1	dry	19		bare ground	0.896397133	34.6016
Euchorthippus pulvinatus	1	dry	19		bare ground	0.896397133	34.6016
Euchorthippus pulvinatus	1	dry	30		bare ground	0.896397133	31.933
Euchorthippus pulvinatus	2	slightly wet	25	-2.5	bare ground	0.896397133	30.5625
Euchorthippus pulvinatus	2	slightly wet	45	-2.5	bare ground	0.896397133	27.6645
Euchorthippus pulvinatus	3	wet	5	-2.5	bare ground	0.896397133	33.093
Euchorthippus pulvinatus	3	wet	8	-2.5	bare ground	0.896397133	32.1534
Euchorthippus pulvinatus	3	wet	8	-3.5	bare ground	0.896397133	32.1534
Euchorthippus pulvinatus	3	wet	10	-1.5	bare ground	0.896397133	31.562
Euchorthippus pulvinatus	3	wet	10	-1.5	bare ground	0.896397133	31.562
Euchorthippus pulvinatus	3	wet	10	-3	bare ground	0.896397133	31.562
Euchorthippus pulvinatus	3	wet	10	-3	bare ground	0.896397133	31.562
Euchorthippus pulvinatus	3	wet	10	-3.5	bare ground	0.896397133	31.562
Euchorthippus pulvinatus	3	wet	15	-1	bare ground	0.896397133	30.206
Euchorthippus pulvinatus	3	wet	40		bare ground	0.896397133	26.051
Euchorthippus pulvinatus	4	soaked	5	-3.5	bare ground	0.896397133	31.057
Euchorthippus pulvinatus	4	soaked	5	-3.5	bare ground	0.896397133	31.057
Euchorthippus pulvinatus	4	soaked	10	-2	bare ground	0.896397133	30.025
Euchorthippus pulvinatus	4	soaked	10	-2	bare ground	0.896397133	30.025
Euchorthippus pulvinatus	4	soaked	10	-2.5	bare ground	0.896397133	30.025
Euchorthippus pulvinatus	4	soaked	12	-2.5	bare ground	0.896397133	29.6444
Euchorthippus pulvinatus	4	soaked	12	-2.5	bare ground	0.896397133	29.6444
Euchorthippus pulvinatus	4	soaked	12	-2.5	bare ground	0.896397133	29.6444
Euchorthippus pulvinatus	4	soaked	14	-2	bare ground	0.896397133	29.2822
Euchorthippus pulvinatus	4	soaked	15		bare ground	0.896397133	29.108
Euchorthippus pulvinatus	4	soaked	15	-1.5	bare ground	0.896397133	29.108
Euchorthippus pulvinatus	4	soaked	15	-2	bare ground	0.896397133	29.108
Euchorthippus pulvinatus	4	soaked	17	-2	bare ground	0.896397133	28.7734
Euchorthippus pulvinatus	4	soaked	17	-2	bare ground	0.896397133	28.7734
Euchorthippus pulvinatus	4	soaked	17	-2.5	bare ground	0.896397133	28.7734
Euchorthippus pulvinatus	4	soaked	17	-2.5	bare ground	0.896397133	28.7734
Euchorthippus pulvinatus	4	soaked	20	-1.5	bare ground	0.896397133	28.306
Euchorthippus pulvinatus	4	soaked	25	-1	bare ground	0.896397133	27.619
Omocestus haemorrhoidalis	3	wet	0	-0.5	bare ground	0.798925322	34.799
Omocestus haemorrhoidalis	3	wet	3	-1	bare ground	0.798925322	33.7544
Omocestus haemorrhoidalis	3	wet	3	-2	bare ground	0.798925322	33.7544
Omocestus haemorrhoidalis	3	wet	3	-2.5	bare ground	0.798925322	33.7544
Omocestus haemorrhoidalis	3	wet	12	-1.5	tussocks	0.798925322	30.9986
Omocestus haemorrhoidalis	3	wet	12	-2	tussocks	0.798925322	30.9986
Omocestus haemorrhoidalis	3	wet	12		tussocks	0.798925322	30.9986
Omocestus haemorrhoidalis	3	wet	12		tussocks	0.798925322	30.9986
Omocestus haemorrhoidalis	3	wet	25	-0.5	bare ground	0.798925322	28.019
Omocestus haemorrhoidalis	3	wet	45	-2	bare ground	0.798925322	25.745
Omocestus viridulus	1	dry	12	2.5	tussocks	0.108527132	36.8164
Omocestus viridulus	1	dry	12	1	tussocks	0.108527132	36.8164
Omocestus viridulus	1	dry	12	1.5	tussocks	0.108527132	36.8164
Omocestus viridulus	1	dry	12	1.5	tussocks	0.108527132	36.8164
Omocestus viridulus	1	dry	12	1	tussocks	0.108527132	36.8164
Omocestus viridulus	1	dry	12	1	tussocks	0.108527132	36.8164
Omocestus viridulus	1	dry	12	1	tussocks	0.108527132	36.8164
Omocestus viridulus	1	dry	12	1.5	tussocks	0.108527132	36.8164
Omocestus viridulus	1	dry	12	1.5	tussocks	0.108527132	36.8164
Omocestus viridulus	1	dry	12	2	tussocks	0.108527132	36.8164
Omocestus viridulus	1	dry	12	2	tussocks	0.108527132	36.8164
Omocestus viridulus	1	dry	12	2.5	tussocks	0.108527132	36.8164
Omocestus viridulus	1	dry	12	0	tussocks	0.108527132	36.8164
Omocestus viridulus	1	dry	12	0	tussocks	0.108527132	36.8164
Omocestus viridulus	1	dry	12	0	tussocks	0.108527132	36.8164
Omocestus viridulus	1	dry	12	0.5	tussocks	0.108527132	36.8164
Omocestus viridulus	1	dry	12	0.5	tussocks	0.108527132	36.8164
Omocestus viridulus	1	dry	12	0.5	tussocks	0.108527132	36.8164
Omocestus viridulus	1	dry	12	0	tussocks	0.108527132	36.8164
Omocestus viridulus	1	dry	12	-0.5	tussocks	0.108527132	36.8164
Omocestus viridulus	1	dry	12	0.5	tussocks	0.108527132	36.8164
Omocestus viridulus	1	dry	12	0	tussocks	0.108527132	36.8164
Omocestus viridulus	1	dry	12	0	tussocks	0.108527132	36.8164
Omocestus viridulus	1	dry	12	0.5	tussocks	0.108527132	36.8164
Omocestus viridulus	1	dry	12	0.5	tussocks	0.108527132	36.8164
Omocestus viridulus	1	dry	12	0.5	tussocks	0.108527132	36.8164
Omocestus viridulus	1	dry	12	0.5	tussocks	0.108527132	36.8164
Omocestus viridulus	1	dry	12	0	tussocks	0.108527132	36.8164
Omocestus viridulus	1	dry	35	2.5	tussocks	0.108527132	31.048
Omocestus viridulus	1	dry	35	3	tussocks	0.108527132	31.048
Omocestus viridulus	1	dry	35	2	tussocks	0.108527132	31.048
Omocestus viridulus	1	dry	35	2	tussocks	0.108527132	31.048
Omocestus viridulus	1	dry	35	0	tussocks	0.108527132	31.048
Omocestus viridulus	1	dry	35	1	tussocks	0.108527132	31.048
Omocestus viridulus	1	dry	35	1.5	tussocks	0.108527132	31.048
Omocestus viridulus	1	dry	35	-0.5	tussocks	0.108527132	31.048
Omocestus viridulus	2	slightly wet	12	3	tussocks	0.108527132	34.248
Omocestus viridulus	2	slightly wet	12	0.5	tussocks	0.108527132	34.248
Omocestus viridulus	2	slightly wet	12	0.5	tussocks	0.108527132	34.248
Omocestus viridulus	2	slightly wet	12	1	tussocks	0.108527132	34.248
Omocestus viridulus	2	slightly wet	12	1	tussocks	0.108527132	34.248
Omocestus viridulus	2	slightly wet	12	2	tussocks	0.108527132	34.248
Omocestus viridulus	2	slightly wet	12	2	tussocks	0.108527132	34.248
Omocestus viridulus	2	slightly wet	12	2	tussocks	0.108527132	34.248
Omocestus viridulus	2	slightly wet	12	2.5	tussocks	0.108527132	34.248
Omocestus viridulus	2	slightly wet	12	2.5	tussocks	0.108527132	34.248
Omocestus viridulus	2	slightly wet	12	2.5	tussocks	0.108527132	34.248
Omocestus viridulus	2	slightly wet	12	2.5	tussocks	0.108527132	34.248
Omocestus viridulus	2	slightly wet	12	2.5	tussocks	0.108527132	34.248
Omocestus viridulus	2	slightly wet	12	3	tussocks	0.108527132	34.248
Omocestus viridulus	2	slightly wet	12	1	tussocks	0.108527132	34.248
Omocestus viridulus	2	slightly wet	12	1	tussocks	0.108527132	34.248
Omocestus viridulus	2	slightly wet	12	1.5	tussocks	0.108527132	34.248
Omocestus viridulus	2	slightly wet	12	1.5	tussocks	0.108527132	34.248
Omocestus viridulus	2	slightly wet	12	1.5	tussocks	0.108527132	34.248
Omocestus viridulus	2	slightly wet	12	-0.5	tussocks	0.108527132	34.248
Omocestus viridulus	2	slightly wet	12	0	tussocks	0.108527132	34.248
Omocestus viridulus	2	slightly wet	12	0	tussocks	0.108527132	34.248
Omocestus viridulus	2	slightly wet	12	1	tussocks	0.108527132	34.248
Omocestus viridulus	2	slightly wet	12	1.5	tussocks	0.108527132	34.248
Omocestus viridulus	2	slightly wet	12	1.5	tussocks	0.108527132	34.248
Omocestus viridulus	2	slightly wet	12	1.5	tussocks	0.108527132	34.248
Omocestus viridulus	2	slightly wet	12	1.5	tussocks	0.108527132	34.248
Omocestus viridulus	2	slightly wet	12	0	tussocks	0.108527132	34.248
Omocestus viridulus	2	slightly wet	12	0	tussocks	0.108527132	34.248
Omocestus viridulus	2	slightly wet	12	0	tussocks	0.108527132	34.248
Omocestus viridulus	2	slightly wet	12	0.5	tussocks	0.108527132	34.248
Omocestus viridulus	2	slightly wet	12	0.5	tussocks	0.108527132	34.248
Omocestus viridulus	2	slightly wet	12	1	tussocks	0.108527132	34.248
Omocestus viridulus	2	slightly wet	12	0	tussocks	0.108527132	34.248
Omocestus viridulus	2	slightly wet	12	0	tussocks	0.108527132	34.248
Omocestus viridulus	2	slightly wet	12	0	tussocks	0.108527132	34.248
Omocestus viridulus	2	slightly wet	12	0	tussocks	0.108527132	34.248
Omocestus viridulus	2	slightly wet	12	0	tussocks	0.108527132	34.248
Omocestus viridulus	2	slightly wet	12	0.5	tussocks	0.108527132	34.248
Omocestus viridulus	2	slightly wet	12	0.5	tussocks	0.108527132	34.248
Omocestus viridulus	2	slightly wet	12	0.5	tussocks	0.108527132	34.248
Omocestus viridulus	2	slightly wet	12	0.5	tussocks	0.108527132	34.248
Omocestus viridulus	2	slightly wet	12	0.5	tussocks	0.108527132	34.248
Omocestus viridulus	2	slightly wet	12	0.5	tussocks	0.108527132	34.248
Omocestus viridulus	2	slightly wet	12	0.5	tussocks	0.108527132	34.248
Omocestus viridulus	2	slightly wet	12	1	tussocks	0.108527132	34.248
Omocestus viridulus	2	slightly wet	12	0	tussocks	0.108527132	34.248
Omocestus viridulus	2	slightly wet	12	0.5	tussocks	0.108527132	34.248
Omocestus viridulus	2	slightly wet	12	0.5	tussocks	0.108527132	34.248
Omocestus viridulus	2	slightly wet	12	0	tussocks	0.108527132	34.248
Omocestus viridulus	2	slightly wet	12	0	tussocks	0.108527132	34.248
Omocestus viridulus	2	slightly wet	12	0	tussocks	0.108527132	34.248
Omocestus viridulus	2	slightly wet	12	0.5	tussocks	0.108527132	34.248
Omocestus viridulus	2	slightly wet	12	0	tussocks	0.108527132	34.248
Omocestus viridulus	2	slightly wet	12	0	tussocks	0.108527132	34.248
Omocestus viridulus	2	slightly wet	12	0.5	tussocks	0.108527132	34.248
Omocestus viridulus	2	slightly wet	12	0.5	tussocks	0.108527132	34.248
Omocestus viridulus	2	slightly wet	12	0.5	tussocks	0.108527132	34.248
Omocestus viridulus	2	slightly wet	12	0.5	tussocks	0.108527132	34.248
Omocestus viridulus	2	slightly wet	12	1	tussocks	0.108527132	34.248
Omocestus viridulus	2	slightly wet	12	1	tussocks	0.108527132	34.248
Omocestus viridulus	2	slightly wet	12	1.5	tussocks	0.108527132	34.248
Omocestus viridulus	2	slightly wet	12	0.5	tussocks	0.108527132	34.248
Omocestus viridulus	2	slightly wet	12	0.5	tussocks	0.108527132	34.248
Omocestus viridulus	2	slightly wet	12	1	tussocks	0.108527132	34.248
Omocestus viridulus	2	slightly wet	12	1.5	tussocks	0.108527132	34.248
Omocestus viridulus	2	slightly wet	12	1.5	tussocks	0.108527132	34.248
Omocestus viridulus	2	slightly wet	12	2	tussocks	0.108527132	34.248
Omocestus viridulus	2	slightly wet	12	-0.5	tussocks	0.108527132	34.248
Omocestus viridulus	2	slightly wet	12	-0.5	tussocks	0.108527132	34.248
Omocestus viridulus	2	slightly wet	12	0	tussocks	0.108527132	34.248
Omocestus viridulus	2	slightly wet	12	3	tussocks	0.108527132	34.248
Omocestus viridulus	2	slightly wet	12	3	tussocks	0.108527132	34.248
Omocestus viridulus	2	slightly wet	12	2	tussocks	0.108527132	34.248
Omocestus viridulus	2	slightly wet	12	2	tussocks	0.108527132	34.248
Omocestus viridulus	2	slightly wet	12	2	tussocks	0.108527132	34.248
Omocestus viridulus	2	slightly wet	12	2	tussocks	0.108527132	34.248
Omocestus viridulus	2	slightly wet	12	1.5	tussocks	0.108527132	34.248
Omocestus viridulus	2	slightly wet	12		tussocks	0.108527132	34.248
Omocestus viridulus	2	slightly wet	12	2	tussocks	0.108527132	34.248
Omocestus viridulus	2	slightly wet	12	1.5	tussocks	0.108527132	34.248
Omocestus viridulus	2	slightly wet	12	1.5	tussocks	0.108527132	34.248
Omocestus viridulus	2	slightly wet	12	2	tussocks	0.108527132	34.248
Omocestus viridulus	2	slightly wet	12	2	tussocks	0.108527132	34.248
Omocestus viridulus	2	slightly wet	12	1.5	tussocks	0.108527132	34.248
Omocestus viridulus	2	slightly wet	12	1.5	tussocks	0.108527132	34.248
Omocestus viridulus	2	slightly wet	12	1	tussocks	0.108527132	34.248
Omocestus viridulus	2	slightly wet	12	3	tussocks	0.108527132	34.248
Omocestus viridulus	2	slightly wet	12	0.5	tussocks	0.108527132	34.248
Omocestus viridulus	2	slightly wet	12	1.5	tussocks	0.108527132	34.248
Omocestus viridulus	2	slightly wet	12	3	tussocks	0.108527132	34.248
Omocestus viridulus	2	slightly wet	12	2	tussocks	0.108527132	34.248
Omocestus viridulus	2	slightly wet	12	2	tussocks	0.108527132	34.248
Omocestus viridulus	2	slightly wet	12	2	tussocks	0.108527132	34.248
Omocestus viridulus	2	slightly wet	12	1.5	tussocks	0.108527132	34.248
Omocestus viridulus	2	slightly wet	35		tussocks	0.108527132	28.6935
Omocestus viridulus	2	slightly wet	35	1	tussocks	0.108527132	28.6935
Omocestus viridulus	2	slightly wet	35	1.5	tussocks	0.108527132	28.6935
Omocestus viridulus	3	wet	12	5	tussocks	0.108527132	30.9986
Omocestus viridulus	3	wet	12	3	tussocks	0.108527132	30.9986
Omocestus viridulus	3	wet	12	3	tussocks	0.108527132	30.9986
Omocestus viridulus	3	wet	12	3	tussocks	0.108527132	30.9986
Omocestus viridulus	3	wet	12	2.5	tussocks	0.108527132	30.9986
Omocestus viridulus	3	wet	12	2	tussocks	0.108527132	30.9986
Omocestus viridulus	3	wet	12	3	tussocks	0.108527132	30.9986
Omocestus viridulus	3	wet	12	2.5	tussocks	0.108527132	30.9986
Omocestus viridulus	3	wet	12	2.5	tussocks	0.108527132	30.9986
Omocestus viridulus	3	wet	12	2	tussocks	0.108527132	30.9986
Omocestus viridulus	3	wet	12	2	tussocks	0.108527132	30.9986
Omocestus viridulus	3	wet	12	2	tussocks	0.108527132	30.9986
Omocestus viridulus	3	wet	12	2.5	tussocks	0.108527132	30.9986
Omocestus viridulus	3	wet	12	2	tussocks	0.108527132	30.9986
Omocestus viridulus	3	wet	12	2	tussocks	0.108527132	30.9986
Omocestus viridulus	3	wet	12	2	tussocks	0.108527132	30.9986
Omocestus viridulus	3	wet	12	2	tussocks	0.108527132	30.9986
Omocestus viridulus	3	wet	12	3	tussocks	0.108527132	30.9986
Omocestus viridulus	3	wet	12	2.5	tussocks	0.108527132	30.9986
Omocestus viridulus	3	wet	12	1	tussocks	0.108527132	30.9986
Omocestus viridulus	3	wet	12	1	tussocks	0.108527132	30.9986
Omocestus viridulus	3	wet	12		tussocks	0.108527132	30.9986
Omocestus viridulus	3	wet	12	2	tussocks	0.108527132	30.9986
Omocestus viridulus	3	wet	12	2	tussocks	0.108527132	30.9986
Omocestus viridulus	3	wet	12	1	tussocks	0.108527132	30.9986
Omocestus viridulus	3	wet	12	2.5	tussocks	0.108527132	30.9986
Omocestus viridulus	3	wet	12	2.5	tussocks	0.108527132	30.9986
Omocestus viridulus	3	wet	12	2.5	tussocks	0.108527132	30.9986
Omocestus viridulus	3	wet	12	2	tussocks	0.108527132	30.9986
Omocestus viridulus	3	wet	12	2	tussocks	0.108527132	30.9986
Omocestus viridulus	3	wet	12	2	tussocks	0.108527132	30.9986
Omocestus viridulus	3	wet	12	2.5	tussocks	0.108527132	30.9986
Omocestus viridulus	3	wet	12	2.5	tussocks	0.108527132	30.9986
Omocestus viridulus	3	wet	12	2	tussocks	0.108527132	30.9986
Omocestus viridulus	3	wet	12	0	tussocks	0.108527132	30.9986
Omocestus viridulus	3	wet	12	0	tussocks	0.108527132	30.9986
Omocestus viridulus	3	wet	12	0.5	tussocks	0.108527132	30.9986
Omocestus viridulus	3	wet	12	0.5	tussocks	0.108527132	30.9986
Omocestus viridulus	3	wet	12	1	tussocks	0.108527132	30.9986
Omocestus viridulus	3	wet	12	0.5	tussocks	0.108527132	30.9986
Omocestus viridulus	3	wet	12	-0.5	tussocks	0.108527132	30.9986
Omocestus viridulus	3	wet	12	1	tussocks	0.108527132	30.9986
Omocestus viridulus	3	wet	35		tussocks	0.108527132	26.532
Omocestus viridulus	3	wet	35	2	tussocks	0.108527132	26.532
Omocestus viridulus	3	wet	35	2.5	tussocks	0.108527132	26.532
Omocestus viridulus	4	soaked	12		tussocks	0.108527132	29.6444
Omocestus viridulus	4	soaked	12		tussocks	0.108527132	29.6444
Omocestus viridulus	4	soaked	12		tussocks	0.108527132	29.6444
Omocestus viridulus	4	soaked	12	3	tussocks	0.108527132	29.6444
Omocestus viridulus	4	soaked	12	2.5	tussocks	0.108527132	29.6444
Omocestus viridulus	4	soaked	12	2.5	tussocks	0.108527132	29.6444
Omocestus viridulus	4	soaked	12	4	tussocks	0.108527132	29.6444
Omocestus viridulus	4	soaked	12	3	tussocks	0.108527132	29.6444
Omocestus viridulus	4	soaked	12	2.5	tussocks	0.108527132	29.6444
Omocestus viridulus	4	soaked	12	2.5	tussocks	0.108527132	29.6444
Pseudochorthippus montanus	2	slightly wet	8	-0.5	bare ground	0.020702912	35.6676
Pseudochorthippus montanus	2	slightly wet	15		bare ground	0.020702912	33.2715
Pseudochorthippus montanus	2	slightly wet	18	-0.5	bare ground	0.020702912	32.3706
Pseudochorthippus montanus	3	wet	3	-1	bare ground	0.020702912	33.7544
Pseudochorthippus montanus	3	wet	10	-1	bare ground	0.020702912	31.562
Pseudochorthippus montanus	3	wet	10	-0.5	bare ground	0.020702912	31.562
Pseudochorthippus montanus	3	wet	10	-0.5	bare ground	0.020702912	31.562
Pseudochorthippus montanus	3	wet	48		bare ground	0.020702912	25.6454
Pseudochorthippus montanus	4	soaked	0	-0.5	bare ground	0.020702912	32.204
Pseudochorthippus montanus	4	soaked	0	-1	bare ground	0.020702912	32.204
Pseudochorthippus montanus	4	soaked	0	-0.5	bare ground	0.020702912	32.204
Pseudochorthippus montanus	4	soaked	0	-0.5	bare ground	0.020702912	32.204
Pseudochorthippus montanus	4	soaked	0	-0.5	bare ground	0.020702912	32.204
Pseudochorthippus montanus	4	soaked	0	-0.5	bare ground	0.020702912	32.204
Pseudochorthippus montanus	4	soaked	0	-0.5	bare ground	0.020702912	32.204
Pseudochorthippus montanus	4	soaked	0	-1	bare ground	0.020702912	32.204
Pseudochorthippus montanus	4	soaked	0	-1	bare ground	0.020702912	32.204
Pseudochorthippus montanus	4	soaked	0	-1	bare ground	0.020702912	32.204
Pseudochorthippus montanus	4	soaked	0	-1.5	bare ground	0.020702912	32.204
Pseudochorthippus montanus	4	soaked	3	-0.5	bare ground	0.020702912	31.502
Pseudochorthippus montanus	4	soaked	5	-1	bare ground	0.020702912	31.057
Pseudochorthippus montanus	4	soaked	5	-1	bare ground	0.020702912	31.057
Pseudochorthippus montanus	4	soaked	5	-1	bare ground	0.020702912	31.057
Pseudochorthippus montanus	4	soaked	5	-0.5	bare ground	0.020702912	31.057
Pseudochorthippus montanus	4	soaked	5	-1.5	bare ground	0.020702912	31.057
Pseudochorthippus montanus	4	soaked	8	-0.5	bare ground	0.020702912	30.424
Pseudochorthippus montanus	4	soaked	8	0	bare ground	0.020702912	30.424
Pseudochorthippus montanus	4	soaked	10	-2	bare ground	0.020702912	30.025
Pseudochorthippus montanus	4	soaked	10	-2	bare ground	0.020702912	30.025
Pseudochorthippus montanus	4	soaked	10	-1.5	bare ground	0.020702912	30.025
Pseudochorthippus montanus	4	soaked	13		bare ground	0.020702912	29.461
Pseudochorthippus montanus	4	soaked	15		bare ground	0.020702912	29.108
Pseudochorthippus montanus	4	soaked	18	-1	bare ground	0.020702912	28.613
Pseudochorthippus montanus	4	soaked	20		bare ground	0.020702912	28.306
Pseudochorthippus montanus	4	soaked	20	-1.5	bare ground	0.020702912	28.306
Pseudochorthippus montanus	4	soaked	22	-1	bare ground	0.020702912	28.0174
Pseudochorthippus montanus	4	soaked	22	-1	bare ground	0.020702912	28.0174
Pseudochorthippus montanus	4	soaked	23	-2	bare ground	0.020702912	27.88
Pseudochorthippus montanus	4	soaked	28	-0.5	bare ground	0.020702912	27.262
Pseudochorthippus montanus	4	soaked	28	-0.5	bare ground	0.020702912	27.262
Pseudochorthippus montanus	4	soaked	45	-0.5	bare ground	0.020702912	26.021
Pseudochorthippus parallelus	2	slightly wet	18	-1	bare ground	0.290613552	32.3706
Pseudochorthippus parallelus	2	slightly wet	20	-0.5	bare ground	0.290613552	31.812
Pseudochorthippus parallelus	2	slightly wet	20	-1	bare ground	0.290613552	31.812
Pseudochorthippus parallelus	2	slightly wet	20	-1	bare ground	0.290613552	31.812
Pseudochorthippus parallelus	2	slightly wet	20	-0.5	bare ground	0.290613552	31.812
Pseudochorthippus parallelus	2	slightly wet	20	-1.5	bare ground	0.290613552	31.812
Pseudochorthippus parallelus	2	slightly wet	23	-1	bare ground	0.290613552	31.0371
Pseudochorthippus parallelus	2	slightly wet	23	-1	bare ground	0.290613552	31.0371
Pseudochorthippus parallelus	2	slightly wet	23	-1	bare ground	0.290613552	31.0371
Pseudochorthippus parallelus	2	slightly wet	25	-1	bare ground	0.290613552	30.5625
Pseudochorthippus parallelus	2	slightly wet	25	-0.5	bare ground	0.290613552	30.5625
Pseudochorthippus parallelus	2	slightly wet	25	-1	bare ground	0.290613552	30.5625
Pseudochorthippus parallelus	2	slightly wet	25	-0.5	bare ground	0.290613552	30.5625
Pseudochorthippus parallelus	2	slightly wet	35	-1.5	tussocks	0.290613552	28.6935
Pseudochorthippus parallelus	2	slightly wet	35	-1.5	tussocks	0.290613552	28.6935
Pseudochorthippus parallelus	2	slightly wet	35	-2	tussocks	0.290613552	28.6935
Pseudochorthippus parallelus	2	slightly wet	35		tussocks	0.290613552	28.6935
Pseudochorthippus parallelus	2	slightly wet	35		tussocks	0.290613552	28.6935
Pseudochorthippus parallelus	3	wet	12		tussocks	0.290613552	30.9986
Pseudochorthippus parallelus	3	wet	12	-1	tussocks	0.290613552	30.9986
Pseudochorthippus parallelus	3	wet	12		tussocks	0.290613552	30.9986
Pseudochorthippus parallelus	3	wet	12		tussocks	0.290613552	30.9986
Pseudochorthippus parallelus	3	wet	12	-1	tussocks	0.290613552	30.9986
Pseudochorthippus parallelus	3	wet	15		bare ground	0.290613552	30.206
Pseudochorthippus parallelus	3	wet	15		bare ground	0.290613552	30.206
Pseudochorthippus parallelus	3	wet	15	-1	bare ground	0.290613552	30.206
Pseudochorthippus parallelus	3	wet	18	-1	bare ground	0.290613552	29.4764
Pseudochorthippus parallelus	3	wet	18	-1	bare ground	0.290613552	29.4764
Pseudochorthippus parallelus	3	wet	18	-1.5	bare ground	0.290613552	29.4764
Pseudochorthippus parallelus	3	wet	20	-1	bare ground	0.290613552	29.025
Pseudochorthippus parallelus	3	wet	25	-0.5	bare ground	0.290613552	28.019
Pseudochorthippus parallelus	3	wet	35	-0.5	tussocks	0.290613552	26.532
Pseudochorthippus parallelus	3	wet	40		bare ground	0.290613552	26.051
Pseudochorthippus parallelus	4	soaked	7	-1.5	bare ground	0.290613552	30.6304
Pseudochorthippus parallelus	4	soaked	7	-2	bare ground	0.290613552	30.6304
Pseudochorthippus parallelus	4	soaked	8	-2	bare ground	0.290613552	30.424
Pseudochorthippus parallelus	4	soaked	12		tussocks	0.290613552	29.6444
Pseudochorthippus parallelus	4	soaked	12		tussocks	0.290613552	29.6444
Pseudochorthippus parallelus	4	soaked	28	-0.5	bare ground	0.290613552	27.262
Pseudochorthippus parallelus	4	soaked	28	-1	bare ground	0.290613552	27.262
Pseudochorthippus parallelus	4	soaked	40	-1	bare ground	0.290613552	26.248
Stenobothrus crassipes	1	dry	12		bare ground	0.780312662	36.8164
Stenobothrus crassipes	1	dry	12	0.5	tussocks	0.780312662	36.8164
Stenobothrus crassipes	1	dry	12	0	tussocks	0.780312662	36.8164
Stenobothrus crassipes	1	dry	12	0	tussocks	0.780312662	36.8164
Stenobothrus crassipes	1	dry	12	-0.5	tussocks	0.780312662	36.8164
Stenobothrus crassipes	1	dry	12	0.5	tussocks	0.780312662	36.8164
Stenobothrus crassipes	1	dry	12		tussocks	0.780312662	36.8164
Stenobothrus crassipes	1	dry	12	-0.5	tussocks	0.780312662	36.8164
Stenobothrus crassipes	1	dry	12	1	tussocks	0.780312662	36.8164
Stenobothrus crassipes	1	dry	15		bare ground	0.780312662	35.818
Stenobothrus crassipes	1	dry	18		bare ground	0.780312662	34.8934
Stenobothrus crassipes	1	dry	18	-1	bare ground	0.780312662	34.8934
Stenobothrus crassipes	1	dry	18	-1	bare ground	0.780312662	34.8934
Stenobothrus crassipes	1	dry	20	-0.5	bare ground	0.780312662	34.318
Stenobothrus crassipes	1	dry	22	-0.5	bare ground	0.780312662	33.7754
Stenobothrus crassipes	1	dry	22	-1	bare ground	0.780312662	33.7754
Stenobothrus crassipes	1	dry	22		bare ground	0.780312662	33.7754
Stenobothrus crassipes	1	dry	35	0.5	tussocks	0.780312662	31.048
Stenobothrus crassipes	1	dry	35	0.5	tussocks	0.780312662	31.048
Stenobothrus crassipes	1	dry	35	0.5	tussocks	0.780312662	31.048
Stenobothrus crassipes	1	dry	35	0	tussocks	0.780312662	31.048
Stenobothrus crassipes	1	dry	40		bare ground	0.780312662	30.368
Stenobothrus crassipes	1	dry	40		bare ground	0.780312662	30.368
Stenobothrus crassipes	1	dry	45		bare ground	0.780312662	29.893
Stenobothrus crassipes	1	dry	45		bare ground	0.780312662	29.893
Stenobothrus crassipes	1	dry	45		bare ground	0.780312662	29.893
Stenobothrus crassipes	1	dry	45		bare ground	0.780312662	29.893
Stenobothrus crassipes	1	dry	45		bare ground	0.780312662	29.893
Stenobothrus crassipes	2	slightly wet	8		bare ground	0.780312662	35.6676
Stenobothrus crassipes	2	slightly wet	12		tussocks	0.780312662	34.248
Stenobothrus crassipes	2	slightly wet	12		tussocks	0.780312662	34.248
Stenobothrus crassipes	2	slightly wet	12	0	tussocks	0.780312662	34.248
Stenobothrus crassipes	2	slightly wet	12	-1	tussocks	0.780312662	34.248
Stenobothrus crassipes	2	slightly wet	12	-0.5	tussocks	0.780312662	34.248
Stenobothrus crassipes	2	slightly wet	12	-0.5	tussocks	0.780312662	34.248
Stenobothrus crassipes	2	slightly wet	16	-0.5	bare ground	0.780312662	32.9628
Stenobothrus crassipes	2	slightly wet	16	-1	bare ground	0.780312662	32.9628
Stenobothrus crassipes	2	slightly wet	16	-0.5	bare ground	0.780312662	32.9628
Stenobothrus crassipes	2	slightly wet	18	-0.5	bare ground	0.780312662	32.3706
Stenobothrus crassipes	2	slightly wet	18	-0.5	bare ground	0.780312662	32.3706
Stenobothrus crassipes	2	slightly wet	18	-0.5	bare ground	0.780312662	32.3706
Stenobothrus crassipes	2	slightly wet	18	-0.5	bare ground	0.780312662	32.3706
Stenobothrus crassipes	2	slightly wet	20	-1	bare ground	0.780312662	31.812
Stenobothrus crassipes	2	slightly wet	22		bare ground	0.780312662	31.287
Stenobothrus crassipes	2	slightly wet	22		bare ground	0.780312662	31.287
Stenobothrus crassipes	2	slightly wet	22	-1.5	bare ground	0.780312662	31.287
Stenobothrus crassipes	2	slightly wet	23	0	bare ground	0.780312662	31.0371
Stenobothrus crassipes	2	slightly wet	23	0	bare ground	0.780312662	31.0371
Stenobothrus crassipes	2	slightly wet	24	-0.5	bare ground	0.780312662	30.7956
Stenobothrus crassipes	2	slightly wet	24	-0.5	bare ground	0.780312662	30.7956
Stenobothrus crassipes	2	slightly wet	29		bare ground	0.780312662	29.7141
Stenobothrus crassipes	2	slightly wet	35	1	tussocks	0.780312662	28.6935
Stenobothrus crassipes	2	slightly wet	35	0.5	tussocks	0.780312662	28.6935
Stenobothrus crassipes	2	slightly wet	35	0.5	tussocks	0.780312662	28.6935
Stenobothrus crassipes	2	slightly wet	35	-0.5	tussocks	0.780312662	28.6935
Stenobothrus crassipes	2	slightly wet	43	-1	bare ground	0.780312662	27.8031
Stenobothrus crassipes	3	wet	12	0.5	tussocks	0.780312662	30.9986
Stenobothrus crassipes	3	wet	12	0.5	tussocks	0.780312662	30.9986
Stenobothrus crassipes	3	wet	12		tussocks	0.780312662	30.9986
Stenobothrus crassipes	3	wet	12		tussocks	0.780312662	30.9986
Stenobothrus crassipes	3	wet	12	-0.5	tussocks	0.780312662	30.9986
Stenobothrus crassipes	3	wet	12		tussocks	0.780312662	30.9986
Stenobothrus crassipes	3	wet	12	0	tussocks	0.780312662	30.9986
Stenobothrus crassipes	3	wet	21	0	bare ground	0.780312662	28.8098
Stenobothrus crassipes	3	wet	23	0	bare ground	0.780312662	28.4004
Stenobothrus crassipes	3	wet	25	-1	bare ground	0.780312662	28.019
Stenobothrus crassipes	3	wet	35	0	tussocks	0.780312662	26.532
Stenobothrus crassipes	3	wet	35	0	tussocks	0.780312662	26.532
Stenobothrus crassipes	3	wet	35	0	tussocks	0.780312662	26.532
Stenobothrus crassipes	4	soaked	10		bare ground	0.780312662	30.025
Stenobothrus crassipes	4	soaked	12	1	tussocks	0.780312662	29.6444
Stenobothrus crassipes	4	soaked	12	0.5	tussocks	0.780312662	29.6444
Stenobothrus crassipes	4	soaked	12	0.5	tussocks	0.780312662	29.6444
Stenobothrus crassipes	4	soaked	12	0.5	tussocks	0.780312662	29.6444
Stenobothrus crassipes	4	soaked	12	0	tussocks	0.780312662	29.6444
Stenobothrus crassipes	4	soaked	12	0	tussocks	0.780312662	29.6444
Stenobothrus crassipes	4	soaked	12	0	tussocks	0.780312662	29.6444
Stenobothrus crassipes	4	soaked	12	0	tussocks	0.780312662	29.6444
Stenobothrus crassipes	4	soaked	12	-0.5	tussocks	0.780312662	29.6444
Stenobothrus crassipes	4	soaked	35		bare ground	0.780312662	26.59
Stenobothrus eurasius	1	dry	12	-1	tussocks	1	36.8164
Stenobothrus eurasius	1	dry	12	-1	tussocks	1	36.8164
Stenobothrus eurasius	1	dry	35	-0.5	tussocks	1	31.048
Stenobothrus eurasius	2	slightly wet	7	-1	bare ground	1	36.0435
Stenobothrus eurasius	2	slightly wet	9	-1	bare ground	1	35.3001
Stenobothrus eurasius	2	slightly wet	12	1	tussocks	1	34.248
Stenobothrus eurasius	2	slightly wet	12	0.5	tussocks	1	34.248
Stenobothrus eurasius	2	slightly wet	35	1	tussocks	1	28.6935
Stenobothrus eurasius	3	wet	12	-1	tussocks	1	30.9986
Stenobothrus eurasius	3	wet	12	-1.5	tussocks	1	30.9986
Stenobothrus eurasius	3	wet	12	-1.5	tussocks	1	30.9986
Stenobothrus eurasius	3	wet	12	-1	tussocks	1	30.9986
Stenobothrus eurasius	3	wet	12	0	tussocks	1	30.9986
Stenobothrus eurasius	3	wet	12	0.5	tussocks	1	30.9986
Stenobothrus eurasius	3	wet	12	0.5	tussocks	1	30.9986
Stenobothrus eurasius	3	wet	12	-1	tussocks	1	30.9986
Stenobothrus eurasius	3	wet	12	-0.5	tussocks	1	30.9986
Stenobothrus eurasius	3	wet	12	1	tussocks	1	30.9986
Stenobothrus eurasius	3	wet	12	-1	tussocks	1	30.9986
Stenobothrus eurasius	3	wet	12	0	tussocks	1	30.9986
Stenobothrus eurasius	3	wet	12	0	tussocks	1	30.9986
Stenobothrus eurasius	3	wet	12	1	tussocks	1	30.9986
Stenobothrus eurasius	3	wet	12	-0.5	tussocks	1	30.9986
Stenobothrus eurasius	3	wet	12	0.5	tussocks	1	30.9986
Stenobothrus eurasius	3	wet	12		tussocks	1	30.9986
Stenobothrus eurasius	4	soaked	7	-1.5	bare ground	1	30.6304
Stenobothrus lineatus	1	dry	12	2.5	tussocks	0.777326749	36.8164
Stenobothrus lineatus	1	dry	12	1	tussocks	0.777326749	36.8164
Stenobothrus lineatus	1	dry	12	1	tussocks	0.777326749	36.8164
Stenobothrus lineatus	1	dry	12	4	tussocks	0.777326749	36.8164
Stenobothrus lineatus	1	dry	12	0.5	tussocks	0.777326749	36.8164
Stenobothrus lineatus	1	dry	12	1	tussocks	0.777326749	36.8164
Stenobothrus lineatus	1	dry	12	2	tussocks	0.777326749	36.8164
Stenobothrus lineatus	1	dry	12	1	tussocks	0.777326749	36.8164
Stenobothrus lineatus	1	dry	12	0.5	tussocks	0.777326749	36.8164
Stenobothrus lineatus	1	dry	12	0.5	tussocks	0.777326749	36.8164
Stenobothrus lineatus	1	dry	12	2	tussocks	0.777326749	36.8164
Stenobothrus lineatus	1	dry	12	1	tussocks	0.777326749	36.8164
Stenobothrus lineatus	1	dry	12	1	tussocks	0.777326749	36.8164
Stenobothrus lineatus	1	dry	12	1	tussocks	0.777326749	36.8164
Stenobothrus lineatus	1	dry	12	-1	tussocks	0.777326749	36.8164
Stenobothrus lineatus	1	dry	12	-1	tussocks	0.777326749	36.8164
Stenobothrus lineatus	1	dry	12	-0.5	tussocks	0.777326749	36.8164
Stenobothrus lineatus	1	dry	12		tussocks	0.777326749	36.8164
Stenobothrus lineatus	1	dry	12		tussocks	0.777326749	36.8164
Stenobothrus lineatus	1	dry	12	0.5	tussocks	0.777326749	36.8164
Stenobothrus lineatus	1	dry	12	0.5	tussocks	0.777326749	36.8164
Stenobothrus lineatus	1	dry	12	0.5	tussocks	0.777326749	36.8164
Stenobothrus lineatus	1	dry	12	1.5	tussocks	0.777326749	36.8164
Stenobothrus lineatus	1	dry	12	1	tussocks	0.777326749	36.8164
Stenobothrus lineatus	1	dry	12	1.5	tussocks	0.777326749	36.8164
Stenobothrus lineatus	1	dry	12	1	tussocks	0.777326749	36.8164
Stenobothrus lineatus	1	dry	12	0	tussocks	0.777326749	36.8164
Stenobothrus lineatus	1	dry	35	1.5	tussocks	0.777326749	31.048
Stenobothrus lineatus	1	dry	35	0	tussocks	0.777326749	31.048
Stenobothrus lineatus	1	dry	35	1	tussocks	0.777326749	31.048
Stenobothrus lineatus	1	dry	35	1	tussocks	0.777326749	31.048
Stenobothrus lineatus	1	dry	35	0.5	tussocks	0.777326749	31.048
Stenobothrus lineatus	1	dry	35	0.5	tussocks	0.777326749	31.048
Stenobothrus lineatus	2	slightly wet	12	1.5	tussocks	0.777326749	34.248
Stenobothrus lineatus	2	slightly wet	12	1	tussocks	0.777326749	34.248
Stenobothrus lineatus	2	slightly wet	12	0	tussocks	0.777326749	34.248
Stenobothrus lineatus	2	slightly wet	12	1	tussocks	0.777326749	34.248
Stenobothrus lineatus	2	slightly wet	12	1	tussocks	0.777326749	34.248
Stenobothrus lineatus	2	slightly wet	12	0.5	tussocks	0.777326749	34.248
Stenobothrus lineatus	2	slightly wet	12	0.5	tussocks	0.777326749	34.248
Stenobothrus lineatus	2	slightly wet	12	0.5	tussocks	0.777326749	34.248
Stenobothrus lineatus	2	slightly wet	12	0.5	tussocks	0.777326749	34.248
Stenobothrus lineatus	2	slightly wet	12	1	tussocks	0.777326749	34.248
Stenobothrus lineatus	2	slightly wet	12	1.5	tussocks	0.777326749	34.248
Stenobothrus lineatus	2	slightly wet	12	2	tussocks	0.777326749	34.248
Stenobothrus lineatus	2	slightly wet	12	2	tussocks	0.777326749	34.248
Stenobothrus lineatus	2	slightly wet	12	2	tussocks	0.777326749	34.248
Stenobothrus lineatus	2	slightly wet	12	1.5	tussocks	0.777326749	34.248
Stenobothrus lineatus	2	slightly wet	12	1.5	tussocks	0.777326749	34.248
Stenobothrus lineatus	2	slightly wet	12	1.5	tussocks	0.777326749	34.248
Stenobothrus lineatus	2	slightly wet	12	1.5	tussocks	0.777326749	34.248
Stenobothrus lineatus	2	slightly wet	12	1.5	tussocks	0.777326749	34.248
Stenobothrus lineatus	2	slightly wet	12	1	tussocks	0.777326749	34.248
Stenobothrus lineatus	2	slightly wet	12	2.5	tussocks	0.777326749	34.248
Stenobothrus lineatus	2	slightly wet	12	2	tussocks	0.777326749	34.248
Stenobothrus lineatus	2	slightly wet	12	1	tussocks	0.777326749	34.248
Stenobothrus lineatus	2	slightly wet	12	1	tussocks	0.777326749	34.248
Stenobothrus lineatus	2	slightly wet	12	1	tussocks	0.777326749	34.248
Stenobothrus lineatus	2	slightly wet	12	1.5	tussocks	0.777326749	34.248
Stenobothrus lineatus	2	slightly wet	12	0	tussocks	0.777326749	34.248
Stenobothrus lineatus	2	slightly wet	12	0	tussocks	0.777326749	34.248
Stenobothrus lineatus	2	slightly wet	12	0.5	tussocks	0.777326749	34.248
Stenobothrus lineatus	2	slightly wet	12	0.5	tussocks	0.777326749	34.248
Stenobothrus lineatus	2	slightly wet	12	0.5	tussocks	0.777326749	34.248
Stenobothrus lineatus	2	slightly wet	12	0.5	tussocks	0.777326749	34.248
Stenobothrus lineatus	2	slightly wet	12	0.5	tussocks	0.777326749	34.248
Stenobothrus lineatus	2	slightly wet	12	0.5	tussocks	0.777326749	34.248
Stenobothrus lineatus	2	slightly wet	12	0	tussocks	0.777326749	34.248
Stenobothrus lineatus	2	slightly wet	12	0	tussocks	0.777326749	34.248
Stenobothrus lineatus	2	slightly wet	12	-0.5	tussocks	0.777326749	34.248
Stenobothrus lineatus	2	slightly wet	35	0.5	tussocks	0.777326749	28.6935
Stenobothrus lineatus	2	slightly wet	35	1	tussocks	0.777326749	28.6935
Stenobothrus lineatus	2	slightly wet	35	0	tussocks	0.777326749	28.6935
Stenobothrus lineatus	2	slightly wet	35	0.5	tussocks	0.777326749	28.6935
Stenobothrus lineatus	2	slightly wet	35	2.5	tussocks	0.777326749	28.6935
Stenobothrus lineatus	2	slightly wet	35	2	tussocks	0.777326749	28.6935
Stenobothrus lineatus	2	slightly wet	35	2	tussocks	0.777326749	28.6935
Stenobothrus lineatus	2	slightly wet	35	1	tussocks	0.777326749	28.6935
Stenobothrus lineatus	2	slightly wet	35	0.5	tussocks	0.777326749	28.6935
Stenobothrus lineatus	2	slightly wet	35	1.5	tussocks	0.777326749	28.6935
Stenobothrus lineatus	2	slightly wet	35	3	tussocks	0.777326749	28.6935
Stenobothrus lineatus	3	wet	12		tussocks	0.777326749	30.9986
Stenobothrus lineatus	3	wet	12	0.5	tussocks	0.777326749	30.9986
Stenobothrus lineatus	3	wet	12	1.5	tussocks	0.777326749	30.9986
Stenobothrus lineatus	3	wet	12	5	tussocks	0.777326749	30.9986
Stenobothrus lineatus	3	wet	12	5	tussocks	0.777326749	30.9986
Stenobothrus lineatus	3	wet	12	4	tussocks	0.777326749	30.9986
Stenobothrus lineatus	3	wet	12	4	tussocks	0.777326749	30.9986
Stenobothrus lineatus	3	wet	12	4	tussocks	0.777326749	30.9986
Stenobothrus lineatus	3	wet	12	4	tussocks	0.777326749	30.9986
Stenobothrus lineatus	3	wet	12	3	tussocks	0.777326749	30.9986
Stenobothrus lineatus	3	wet	12	2	tussocks	0.777326749	30.9986
Stenobothrus lineatus	3	wet	12	3.5	tussocks	0.777326749	30.9986
Stenobothrus lineatus	3	wet	12	3.5	tussocks	0.777326749	30.9986
Stenobothrus lineatus	3	wet	12	3.5	tussocks	0.777326749	30.9986
Stenobothrus lineatus	3	wet	12	3.5	tussocks	0.777326749	30.9986
Stenobothrus lineatus	3	wet	12	3.5	tussocks	0.777326749	30.9986
Stenobothrus lineatus	3	wet	12	3	tussocks	0.777326749	30.9986
Stenobothrus lineatus	3	wet	12	3	tussocks	0.777326749	30.9986
Stenobothrus lineatus	3	wet	12	3	tussocks	0.777326749	30.9986
Stenobothrus lineatus	3	wet	12	2.5	tussocks	0.777326749	30.9986
Stenobothrus lineatus	3	wet	12	2.5	tussocks	0.777326749	30.9986
Stenobothrus lineatus	3	wet	12	3.5	tussocks	0.777326749	30.9986
Stenobothrus lineatus	3	wet	12	3.5	tussocks	0.777326749	30.9986
Stenobothrus lineatus	3	wet	12	3.5	tussocks	0.777326749	30.9986
Stenobothrus lineatus	3	wet	12	3	tussocks	0.777326749	30.9986
Stenobothrus lineatus	3	wet	12	3	tussocks	0.777326749	30.9986
Stenobothrus lineatus	3	wet	12	2	tussocks	0.777326749	30.9986
Stenobothrus lineatus	3	wet	12	4.5	tussocks	0.777326749	30.9986
Stenobothrus lineatus	3	wet	12	3.5	tussocks	0.777326749	30.9986
Stenobothrus lineatus	3	wet	12	3.5	tussocks	0.777326749	30.9986
Stenobothrus lineatus	3	wet	12	3	tussocks	0.777326749	30.9986
Stenobothrus lineatus	3	wet	12	3	tussocks	0.777326749	30.9986
Stenobothrus lineatus	3	wet	12	3	tussocks	0.777326749	30.9986
Stenobothrus lineatus	3	wet	12	4	tussocks	0.777326749	30.9986
Stenobothrus lineatus	3	wet	12	2	tussocks	0.777326749	30.9986
Stenobothrus lineatus	3	wet	12	2.5	tussocks	0.777326749	30.9986
Stenobothrus lineatus	3	wet	12	2.5	tussocks	0.777326749	30.9986
Stenobothrus lineatus	3	wet	12	3	tussocks	0.777326749	30.9986
Stenobothrus lineatus	3	wet	12	3	tussocks	0.777326749	30.9986
Stenobothrus lineatus	3	wet	12	3	tussocks	0.777326749	30.9986
Stenobothrus lineatus	3	wet	12	3	tussocks	0.777326749	30.9986
Stenobothrus lineatus	3	wet	12	2	tussocks	0.777326749	30.9986
Stenobothrus lineatus	3	wet	12	1	tussocks	0.777326749	30.9986
Stenobothrus lineatus	3	wet	12	1	tussocks	0.777326749	30.9986
Stenobothrus lineatus	3	wet	12	3.5	tussocks	0.777326749	30.9986
Stenobothrus lineatus	3	wet	12	3.5	tussocks	0.777326749	30.9986
Stenobothrus lineatus	3	wet	12	2	tussocks	0.777326749	30.9986
Stenobothrus lineatus	3	wet	12	1	tussocks	0.777326749	30.9986
Stenobothrus lineatus	3	wet	12	0.5	tussocks	0.777326749	30.9986
Stenobothrus lineatus	3	wet	12	0.5	tussocks	0.777326749	30.9986
Stenobothrus lineatus	3	wet	12	0	tussocks	0.777326749	30.9986
Stenobothrus lineatus	3	wet	12	0.5	tussocks	0.777326749	30.9986
Stenobothrus lineatus	3	wet	12	0.5	tussocks	0.777326749	30.9986
Stenobothrus lineatus	3	wet	12	0.5	tussocks	0.777326749	30.9986
Stenobothrus lineatus	3	wet	12	1	tussocks	0.777326749	30.9986
Stenobothrus lineatus	3	wet	12	1	tussocks	0.777326749	30.9986
Stenobothrus lineatus	3	wet	12	1	tussocks	0.777326749	30.9986
Stenobothrus lineatus	3	wet	12		tussocks	0.777326749	30.9986
Stenobothrus lineatus	3	wet	12		tussocks	0.777326749	30.9986
Stenobothrus lineatus	3	wet	12	1	tussocks	0.777326749	30.9986
Stenobothrus lineatus	3	wet	12	1	tussocks	0.777326749	30.9986
Stenobothrus lineatus	3	wet	12	-0.5	tussocks	0.777326749	30.9986
Stenobothrus lineatus	3	wet	12	0	tussocks	0.777326749	30.9986
Stenobothrus lineatus	3	wet	12	0	tussocks	0.777326749	30.9986
Stenobothrus lineatus	3	wet	12	0.5	tussocks	0.777326749	30.9986
Stenobothrus lineatus	3	wet	12	0.5	tussocks	0.777326749	30.9986
Stenobothrus lineatus	3	wet	12	0.5	tussocks	0.777326749	30.9986
Stenobothrus lineatus	3	wet	12	0.5	tussocks	0.777326749	30.9986
Stenobothrus lineatus	3	wet	12	0.5	tussocks	0.777326749	30.9986
Stenobothrus lineatus	3	wet	12	0.5	tussocks	0.777326749	30.9986
Stenobothrus lineatus	3	wet	12	0	tussocks	0.777326749	30.9986
Stenobothrus lineatus	3	wet	12	0	tussocks	0.777326749	30.9986
Stenobothrus lineatus	3	wet	12	1	tussocks	0.777326749	30.9986
Stenobothrus lineatus	3	wet	12		tussocks	0.777326749	30.9986
Stenobothrus lineatus	3	wet	12	0	tussocks	0.777326749	30.9986
Stenobothrus lineatus	3	wet	12	0	tussocks	0.777326749	30.9986
Stenobothrus lineatus	3	wet	12	0.5	tussocks	0.777326749	30.9986
Stenobothrus lineatus	3	wet	12	0	tussocks	0.777326749	30.9986
Stenobothrus lineatus	3	wet	12	0.5	tussocks	0.777326749	30.9986
Stenobothrus lineatus	3	wet	12	1.5	tussocks	0.777326749	30.9986
Stenobothrus lineatus	3	wet	12	0.5	tussocks	0.777326749	30.9986
Stenobothrus lineatus	3	wet	12		tussocks	0.777326749	30.9986
Stenobothrus lineatus	3	wet	12	0.5	tussocks	0.777326749	30.9986
Stenobothrus lineatus	4	soaked	12	2	tussocks	0.777326749	29.6444
Stenobothrus lineatus	4	soaked	12		tussocks	0.777326749	29.6444
Stenobothrus lineatus	4	soaked	12		tussocks	0.777326749	29.6444
Stenobothrus lineatus	4	soaked	12	0	tussocks	0.777326749	29.6444
Stenobothrus lineatus	4	soaked	12	0	tussocks	0.777326749	29.6444
Stenobothrus lineatus	4	soaked	12	0.5	tussocks	0.777326749	29.6444
Stenobothrus lineatus	4	soaked	12	0.5	tussocks	0.777326749	29.6444
Stenobothrus lineatus	4	soaked	12		tussocks	0.777326749	29.6444
Stenobothrus lineatus	4	soaked	12	2	tussocks	0.777326749	29.6444
Stenobothrus lineatus	4	soaked	12	1	tussocks	0.777326749	29.6444
Stenobothrus lineatus	4	soaked	12	1	tussocks	0.777326749	29.6444
Stenobothrus lineatus	4	soaked	12	0.5	tussocks	0.777326749	29.6444
Stenobothrus lineatus	4	soaked	12	0.5	tussocks	0.777326749	29.6444
Stenobothrus lineatus	4	soaked	12	0	tussocks	0.777326749	29.6444
Stenobothrus lineatus	4	soaked	12	1	tussocks	0.777326749	29.6444
Stenobothrus lineatus	4	soaked	12	-1	tussocks	0.777326749	29.6444
Stenobothrus lineatus	4	soaked	12	0	tussocks	0.777326749	29.6444
Stenobothrus lineatus	4	soaked	12	1	tussocks	0.777326749	29.6444
Stenobothrus lineatus	4	soaked	12	1	tussocks	0.777326749	29.6444
Stenobothrus nigromaculatus	1	dry	35	-0.5	tussocks	0.951713978	31.048
Stenobothrus nigromaculatus	1	dry	35	-0.5	tussocks	0.951713978	31.048
Stenobothrus nigromaculatus	1	dry	35	-0.5	tussocks	0.951713978	31.048
Stenobothrus nigromaculatus	1	dry	35	-0.5	tussocks	0.951713978	31.048
Stenobothrus nigromaculatus	1	dry	35	-1	tussocks	0.951713978	31.048
Stenobothrus nigromaculatus	1	dry	35	-0.5	tussocks	0.951713978	31.048
Stenobothrus nigromaculatus	1	dry	35	0.5	tussocks	0.951713978	31.048
Stenobothrus nigromaculatus	1	dry	35	0	tussocks	0.951713978	31.048
Stenobothrus nigromaculatus	1	dry	35	0	tussocks	0.951713978	31.048
Stenobothrus nigromaculatus	1	dry	35	0	tussocks	0.951713978	31.048
Stenobothrus nigromaculatus	1	dry	35	-0.5	tussocks	0.951713978	31.048
Stenobothrus nigromaculatus	1	dry	35	-0.5	tussocks	0.951713978	31.048
Stenobothrus nigromaculatus	1	dry	35	0	tussocks	0.951713978	31.048
Stenobothrus nigromaculatus	1	dry	35	-0.5	tussocks	0.951713978	31.048
Stenobothrus nigromaculatus	1	dry	35	0	tussocks	0.951713978	31.048
Stenobothrus nigromaculatus	1	dry	35	-1	tussocks	0.951713978	31.048
Stenobothrus nigromaculatus	1	dry	35	0	tussocks	0.951713978	31.048
Stenobothrus nigromaculatus	1	dry	35	-0.5	tussocks	0.951713978	31.048
Stenobothrus nigromaculatus	2	slightly wet	12	0.5	tussocks	0.951713978	34.248
Stenobothrus nigromaculatus	2	slightly wet	12	1	tussocks	0.951713978	34.248
Stenobothrus nigromaculatus	2	slightly wet	12	0	tussocks	0.951713978	34.248
Stenobothrus nigromaculatus	2	slightly wet	12	0	tussocks	0.951713978	34.248
Stenobothrus nigromaculatus	2	slightly wet	12	0.5	tussocks	0.951713978	34.248
Stenobothrus nigromaculatus	2	slightly wet	12	0.5	tussocks	0.951713978	34.248
Stenobothrus nigromaculatus	2	slightly wet	12	-1	tussocks	0.951713978	34.248
Stenobothrus nigromaculatus	2	slightly wet	12	-0.5	tussocks	0.951713978	34.248
Stenobothrus nigromaculatus	2	slightly wet	35	0.5	tussocks	0.951713978	28.6935
Stenobothrus nigromaculatus	2	slightly wet	35	-0.5	tussocks	0.951713978	28.6935
Stenobothrus nigromaculatus	2	slightly wet	35	0	tussocks	0.951713978	28.6935
Stenobothrus nigromaculatus	2	slightly wet	35	0	tussocks	0.951713978	28.6935
Stenobothrus nigromaculatus	2	slightly wet	35	0	tussocks	0.951713978	28.6935
Stenobothrus nigromaculatus	2	slightly wet	35	0	tussocks	0.951713978	28.6935
Stenobothrus nigromaculatus	2	slightly wet	35	0.5	tussocks	0.951713978	28.6935
Stenobothrus nigromaculatus	2	slightly wet	35	0.5	tussocks	0.951713978	28.6935
Stenobothrus nigromaculatus	3	wet	12	-0.5	tussocks	0.951713978	30.9986
Stenobothrus nigromaculatus	3	wet	12	0	tussocks	0.951713978	30.9986
Stenobothrus nigromaculatus	3	wet	12	-0.5	tussocks	0.951713978	30.9986
Stenobothrus nigromaculatus	3	wet	12	0	tussocks	0.951713978	30.9986
Stenobothrus nigromaculatus	3	wet	12	0.5	tussocks	0.951713978	30.9986
Stenobothrus nigromaculatus	3	wet	12	0.5	tussocks	0.951713978	30.9986
Stenobothrus nigromaculatus	3	wet	12	0.5	tussocks	0.951713978	30.9986
Stenobothrus nigromaculatus	3	wet	12	0.5	tussocks	0.951713978	30.9986
Stenobothrus nigromaculatus	3	wet	12	0.5	tussocks	0.951713978	30.9986
Stenobothrus nigromaculatus	3	wet	12	-0.5	tussocks	0.951713978	30.9986
Stenobothrus nigromaculatus	3	wet	12	-0.5	tussocks	0.951713978	30.9986
Stenobothrus nigromaculatus	3	wet	12	-0.5	tussocks	0.951713978	30.9986
Stenobothrus nigromaculatus	3	wet	12	0	tussocks	0.951713978	30.9986
Stenobothrus nigromaculatus	3	wet	12	-0.5	tussocks	0.951713978	30.9986
Stenobothrus nigromaculatus	3	wet	12	-0.5	tussocks	0.951713978	30.9986
Stenobothrus nigromaculatus	3	wet	12	0	tussocks	0.951713978	30.9986
Stenobothrus nigromaculatus	3	wet	12	0	tussocks	0.951713978	30.9986
Stenobothrus nigromaculatus	3	wet	12	-0.5	tussocks	0.951713978	30.9986
Stenobothrus nigromaculatus	3	wet	12	-0.5	tussocks	0.951713978	30.9986
Stenobothrus nigromaculatus	3	wet	12	-0.5	tussocks	0.951713978	30.9986
Stenobothrus nigromaculatus	3	wet	12	-0.5	tussocks	0.951713978	30.9986
Stenobothrus nigromaculatus	3	wet	12	0	tussocks	0.951713978	30.9986
Stenobothrus nigromaculatus	3	wet	12	0.5	tussocks	0.951713978	30.9986
Stenobothrus nigromaculatus	3	wet	35	-1	tussocks	0.951713978	26.532
Stenobothrus nigromaculatus	3	wet	35	-0.5	tussocks	0.951713978	26.532
Stenobothrus nigromaculatus	3	wet	35	-1	tussocks	0.951713978	26.532
Stenobothrus nigromaculatus	3	wet	35	-1	tussocks	0.951713978	26.532
Stenobothrus nigromaculatus	3	wet	35	-0.5	tussocks	0.951713978	26.532
Stenobothrus nigromaculatus	3	wet	35	-0.5	tussocks	0.951713978	26.532
Stenobothrus nigromaculatus	3	wet	35	-1	tussocks	0.951713978	26.532
Stenobothrus nigromaculatus	3	wet	35	0	tussocks	0.951713978	26.532
Stenobothrus nigromaculatus	3	wet	35	0	tussocks	0.951713978	26.532
Stenobothrus nigromaculatus	4	soaked	12	-1	tussocks	0.951713978	29.6444
Stenobothrus nigromaculatus	4	soaked	12	-0.5	tussocks	0.951713978	29.6444
Stenobothrus nigromaculatus	4	soaked	12	0	tussocks	0.951713978	29.6444
Stenobothrus nigromaculatus	4	soaked	12	0.5	tussocks	0.951713978	29.6444
Stenobothrus nigromaculatus	4	soaked	12	0.5	tussocks	0.951713978	29.6444
Stenobothrus nigromaculatus	4	soaked	12	0.5	tussocks	0.951713978	29.6444
Stenobothrus nigromaculatus	4	soaked	12	0.5	tussocks	0.951713978	29.6444
Stenobothrus nigromaculatus	4	soaked	12	0	tussocks	0.951713978	29.6444
Stenobothrus nigromaculatus	4	soaked	12	0	tussocks	0.951713978	29.6444
Stenobothrus nigromaculatus	4	soaked	12	0.5	tussocks	0.951713978	29.6444
Stenobothrus nigromaculatus	4	soaked	12	0.5	tussocks	0.951713978	29.6444
Stenobothrus nigromaculatus	4	soaked	12	-0.5	tussocks	0.951713978	29.6444
Stenobothrus nigromaculatus	4	soaked	35	-0.5	tussocks	0.951713978	26.59
