# Supplementary material for: Conserved temperature requirements but contrasting responses to humidity across oviposition preferences in temperate grasshoppers
Source: Sci Rep. 2023 Nov 30;13:21131. doi: 10.1038/s41598-023-47789-z (PMC10689742; doi:10.1038/s41598-023-47789-z)
Supplement: Supplementary file 3 — Supplementary Table S1. [file 41598_2023_47789_MOESM3_ESM.xlsx]

## Sheet: List1
Supplementary table S1: Overview of all relevant measured parameters of laid oothecae. For moisture level preference, the most prefered category is bolded. The categories go from left to right as dry, slightly wet, wet, soaked.
Species	Total amount of oothecae	Tussocks-associated oothecae (%)	Index of xerothermophility	Moisture level preference (oothecae per category)	Moisture level preference oothecae per category (Mean ± SD)	Mean ± SD preferred temperature for bare ground oothecae (°C)	Mean ± SD preferred temperature for tussocks oothecae (°C)	Mean ± SD preferred temperature for all oothecae (°C)	Mean ± SD preffered vertical laying position of bare ground oothecae (cm)	Mean ± SD preffered vertical laying position of tussocks oothecae (cm)	Mean ± SD preffered vertical laying position of all oothecae (cm)
Euchorthippus pulvinatus	42	0	0.896	12 2 10 18	2.81 ± 1.27	31.81 ± 3.39ab		31.81 ± 3.39bcde	-2.37 ± 0.71d		-2.37 ± 0.71g
Chorthpippus albomarginatus	51	2	0.336	12 8 26 5	2.47 ± 0.97	33.21 ± 1.85a	34.25a	33.23 ± 1.84ab	-0.94 ± 0.39a	-1.5d	-0.95 ± 0.40de
Chorthippus biguttulus	160	0	0.518	55 42 11 52	2.37 ± 1.26	31.44 ± 2.73abc		31.44 ± 2.73de	-1.45 ± 0.64bc		-1.45 ± 0.64ef
Chorthippus dorsatus	145	100	0.375	14 33 52 46	2.90 ± 0.96		31.02 ± 2.38ac	31.02 ± 2.38ef		0.3 ± 0.55b	0.30 ± 0.55b
Chorthippus mollis	54	4	0.900	3 4 11 36	3.48 ± 0.86	29.18 ± 2.49ac	33.91 ± 4.11a	29.36 ± 2.67f	-1.52 ± 0.6c	-1cd	-1.51 ± 0.60efg
Chorthippus vagans	92	12	0.960	32 28 23 9	2.1 ± 1	32.91 ± 2.82a	30.59 ± 1.35ac	32.63 ± 2.79abc	-1.75 ± 0.86c	-1 ± 0.87cd	-1.64 ± 0.90fg
Omocestus haemorrhoidalis	10	40	0.799	10	3	31.64 ± 3.78abc	31ac	31.38 ± 2.83def	-1,42 ± 0.86abc	-1.75 ± 0.35d	-1.50 ± 0.76efg
Omocestus viridulus	189	100	0.109	36 98 45 10	2.15 ± 0.79		33.32 ± 2.34a	33.32 ± 2.34a		1.34 ±1.05a	1.34 ±1.05a
Pseudochorthippus montanus	41	0	0.021	3 5 33	3.73 ± 0.59	30.62 ± 2.16abc		30.62 ± 2.16ef	-0.89 ± 0.49a		-0.89 ± 0.49d
Pseudochorthippus parallelus	41	32	0.291	18 15 8	2.76 ± 0.77	30.05 ± 1.7abc	29.56 ± 1.39ac	29.89 ± 1.61ef	-1.02 ± 0.42ab	-1.25 ± 0.52d	-1.06 ± 0.44def
Stenobothrus crassipes	80	51	0.780	28 28 13 11	2.09 ± 1.03	31.69 ± 2.4ab	31.77 ± 3.19abc	31.73 ± 2.82cde	-0.61 ± 0.41a	0.13 ± 0.5bc	-0.16 ± 0.58c
Stenobothrus eurasius	26	88	1.000	3 5 17 1	2.62 ± 0.75	34 ± 2.93a	31.69 ± 1.94abc	31.95 ± 2.14bcde	-1.17 ± 0.29abc	-0.2 ± 0.85cd	-0.32 ± 0.86cd
Stenobothrus lineatus	183	100	0.777	33 48 83 19	2.48 ± 0.91		32.24 ± 2.48ab	32.24 ± 2.48bcd		1.40 ± 1.29a	1.39 ± 1.29a
Stenobothrus nigromaculatus	79	100	0.952	18 16 32 13	2.51 ± 1.02		30.34 ± 2ac	30.34 ± 2ef		-0.15 ± 0.5cd	-0.15 ± 0.49c
* small upper index letters indicate species which don’t differ in given parameter
